# Supplementary material for: Proteomic profiling reveals differentially expressed proteins associated with amylose accumulation during rice grain filling
Source: BMC Genomics. 2020 Oct 15;21:714. doi: 10.1186/s12864-020-07105-9 (PMC7561244; doi:10.1186/s12864-020-07105-9)
Supplement: Supplementary file 1 — Additional file 1: Table S1. Identified differentially expressed proteins in Luliangyou 996 compared to Lingliangyou 268. (XLS 100 kb) [file 12864_2020_7105_MOESM1_ESM.xls]

## Sheet: Sheet
Suppl. Table 1. Identified differentially expressed proteins in Luliangyou 996 compared to Lingliangyou 268
Accession	Description	Exp. q-value	Sum PEP Score	Coverage	# Peptides	# PSMs	# Unique Peptides	# Protein Groups	# AAs	MW [kDa]	calc. pI	Modifications	Abundance Ratio: (F1, Sample) / (F1, Control)	Abundances (Grouped): F1, Control	Abundances (Grouped): F1, Sample	Abundances (Grouped) Standard Error [%]: F1, Control	Abundances (Grouped) Standard Error [%]: F1, Sample	emPAI	# Razor Peptides	Score Sequest HT	# Peptides Sequest HT	Z_V21	Z_V22	Z_V23	Z_V61	Z_V62	Z_V63	Group_V6.average	Group_V2.average	Group_V6.call.percent	Group_V2.call.percent	Group_V6.vs.Group_V2.FC	pvalue
LOC_Os06g04820.1	leucine carboxyl methyltransferase 1, putative, expressed	0.026	1.724	2.64706	1	1	1	1	340	38	5.47	NA	2.726	33.5	91.4	NA	54.1	0.096	0	2.35	1	33.5	41.8	34.4	113.8	130.8	136.3	126.967	36.5667	1	1	3.4722	0.000239813
LOC_Os06g04200.1	starch synthase, putative, expressed	0	225.976	30.7061	17	142	17	1	609	66.4	8.1	NA	2.463	4252.4	10475.6	NA	55.2	5.764	0	422.67	17	4252.4	4361.3	4287.5	16826.3	13510	13392.9	14576.4	4300.4	1	1	3.38955	0.000799641
LOC_Os02g46290.1	invertase/pectin methylesterase inhibitor family protein, putative, expressed	0.004	2.673	6.06061	1	1	1	1	165	17.6	5.26	NA	1.6	26.9	43	NA	46.25	0.292	0	2.48	1	26.9	21.8	22.8	58.1	47.4	64.9	56.8	23.8333	1	1	2.38322	0.00346539
LOC_Os12g38900.1	chorismate mutase, chloroplast precursor, putative, expressed	0	51.079	15.6627	5	16	5	1	332	36.4	5.6	NA	1.878	546.5	1026.3	NA	43.69	1.754	0	46.9	5	546.5	537	605.4	1539.5	1375.4	1074.1	1329.67	562.967	1	1	2.36189	0.00513069
LOC_Os03g62370.1	WD40-like Beta Propeller Repeat family protein, expressed	0	10.35	5.37791	2	3	2	1	688	73.6	5.74	NA	1.871	209.1	391.3	NA	40.1	0.125	0	8.7	2	209.1	216.8	224.2	480.1	506.8	528.5	505.133	216.7	1	1	2.33103	3.94e-05
LOC_Os04g28180.1	ribosomal protein, putative, expressed	0	26.408	11.7647	2	9	1	1	221	24.9	10.4	NA	1.557	224.4	349.4	NA	45.55	0.778	0	34.95	2	224.4	190	190.8	348.9	503.3	513.9	455.367	201.733	1	1	2.25727	0.00964178
LOC_Os07g49270.2	AMP deaminase, putative, expressed	0.003	3.122	2.08589	2	2	2	1	815	93.8	6.73	NA	1.433	26.6	38.1	NA	40.06	0.078	0	0	2	26.6	22.7	20.9	53.2	49.5	44.3	49	23.4	1	1	2.09402	0.00114607
LOC_Os07g39020.1	OsSub53 - Putative Subtilisin homologue, expressed	0	10.211	2.98701	1	3	1	1	770	81.5	6.71	NA	1.447	70	101.4	NA	38.88	0.119	0	10.87	1	70	58.7	61.9	144.9	130.6	110.7	128.733	63.5333	1	1	2.02623	0.00338805
LOC_Os02g14600.1	glutelin, putative, expressed	0	252.941	33.0661	19	288	12	1	499	56.8	9.57	NA	1.642	3470.5	5697.4	NA	42.95	22.52	0	776.7	19	3470.5	3226.5	4003.4	9279	6982.6	4995.5	7085.7	3566.8	1	1	1.98657	0.049027
LOC_Os04g35010.1	helix-loop-helix DNA-binding domain containing protein, expressed	0.002	3.419	5.70571	1	1	1	1	333	35.3	8.78	NA	1.415	18.7	26.4	NA	41.3	0.116	0	3.62	1	18.7	10.9	21.5	27	38.8	34	33.2667	17.0333	1	1	1.95303	0.0254177
LOC_Os01g03340.1	BBTI4 - Bowman-Birk type bran trypsin inhibitor precursor, expressed	0.01	2.669	7.17131	2	2	2	1	251	27.7	5.54	NA	1.368	57.2	78.2	NA	35.14	0.233	0	4.44	2	57.2	50.8	45.9	102.9	93.6	97.8	98.1	51.3	1	1	1.91228	0.000381196
LOC_Os11g34710.1	Ser/Thr protein phosphatase family protein, putative, expressed	0	9.352	9.18367	2	2	2	1	294	32.8	8.31	NA	1.278	125.4	160.3	NA	23.95	0.194	0	2.99	2	125.4	125.8	117.1	207.7	183.6	167	186.1	122.767	1	1	1.51588	0.00646173
LOC_Os02g15070.1	glutelin, putative, expressed	0	112.996	30.9091	17	280	11	1	495	56.5	7.93	NA	1.504	2280.2	3429.9	NA	24.52	12.46	0	701.81	17	2280.2	2594.6	2853.7	4765.4	3551.8	3384.1	3900.43	2576.17	1	1	1.51405	0.0466977
LOC_Os05g19670.1	Cupin domain containing protein, expressed	0	19.152	17.6471	4	9	4	1	221	23.2	8.27	NA	1.324	658.1	871.1	NA	23.65	1.683	0	25.11	4	658.1	786.5	565.2	932.4	961.1	1110.2	1001.23	669.933	1	1	1.49453	0.0172891
LOC_Os02g48660.1	60S ribosomal protein L31, putative, expressed	0.004	2.714	6.50407	1	3	1	1	123	14.1	9.89	NA	1.14	92.8	105.8	NA	23.72	0.359	0	1.85	1	92.8	83.8	76.1	119.1	135.9	114.3	123.1	84.2333	1	1	1.46142	0.00878784
LOC_Os06g04950.1	early nodulin 93 ENOD93 protein, putative, expressed	0	6.845	15.6522	1	1	1	1	115	12.2	10.29	NA	1.145	74.6	85.4	NA	22.78	0.259	0	3.56	1	74.6	67.9	61.4	105.6	95.3	96.6	99.1667	67.9667	1	1	1.45905	0.00336335
LOC_Os03g13450.2	expressed protein	0.003	3.155	8.83721	1	2	1	1	215	22.8	6.57	NA	1.204	29.7	35.8	NA	22.66	0.194	0	4.56	1	29.7	26.6	28.7	38.1	46.3	39.2	41.2	28.3333	1	1	1.45412	0.00918615
LOC_Os03g16220.1	oxidoreductase, short chain dehydrogenase/reductase family domain containing protein, expressed	0	10.33	11.0701	3	5	3	1	271	29.2	8	NA	1.251	442.6	553.6	NA	21.22	0.551	0	12.95	3	442.6	484.5	386.3	582.9	652.4	662.2	632.5	437.8	1	1	1.44472	0.00677074
LOC_Os04g02900.1	dehydrogenase E1 component domain containing protein, expressed	0	43.203	22.5882	8	12	8	1	425	46.1	6.61	NA	1.214	483.1	586.5	NA	21.61	1.154	0	30.46	8	483.1	462.9	461.4	587.8	674.1	746.6	669.5	469.133	1	1	1.4271	0.0124916
LOC_Os11g13694.1	AGAP007117-PA, putative, expressed	0.001	4.746	2.88248	1	1	1	1	451	50.3	5.53	NA	1.3	15.6	20.2	NA	16.2	0.093	0	2.46	1	15.6	19.7	15	21.5	23.8	21.2	22.1667	16.7667	1	1	1.32207	0.0330401
LOC_Os05g12450.1	hydroquinone glucosyltransferase, putative, expressed	0.001	4.273	2.04082	1	1	1	1	490	52.3	6.76	NA	1.15	107	123	NA	18.48	0.072	0	2.74	1	107	95.6	108.5	149.4	142.7	118.7	136.933	103.7	1	1	1.32048	0.0308607
LOC_Os12g32240.1	eukaryotic translation initiation factor 5A, putative, expressed	0	19.274	43.125	6	11	2	1	160	17.5	5.99	NA	1.1	402.4	442.5	NA	17.81	2.415	0	9.98	6	402.4	326.7	404.4	456.6	515.8	508.9	493.767	377.833	1	1	1.30684	0.0215783
LOC_Os08g44860.1	aminopeptidase, putative, expressed	0	15.73	6.97211	3	6	3	1	502	56.6	6.74	NA	1.081	589.3	637	NA	15.14	0.301	0	18.6	3	589.3	548.3	525.4	658.4	711.8	741.2	703.8	554.333	1	1	1.26963	0.00813902
LOC_Os05g37450.1	starch binding domain containing protein, putative, expressed	0	8.455	10.7239	3	3	3	1	373	40.1	4.59	NA	1.063	107.3	114	NA	15.58	0.389	0	7.83	3	107.3	98.8	94.2	113.4	130.8	132.9	125.7	100.1	1	1	1.25574	0.0244653
LOC_Os11g03710.1	mitochondrial import inner membrane translocase subunit Tim, putative, expressed	0	5.465	23.0769	2	2	2	1	78	8.7	8.19	NA	1.255	136.4	171.2	NA	12.25	0.778	0	4.93	2	136.4	153.4	152.2	182.4	166.4	201.7	183.5	147.333	1	1	1.24548	0.0354374
LOC_Os08g44860.5	aminopeptidase, putative, expressed	0	65.189	29.4949	10	16	10	1	495	55.1	5.57	NA	1.121	954.3	1069.7	NA	12.94	1.198	0	53.85	10	954.3	926.9	946.4	1051.8	1197.5	1225.9	1158.4	942.533	1	1	1.22903	0.0167044
LOC_Os01g09000.1	glutaminyl-tRNA synthetase, putative, expressed	0	139.33	20.3518	16	43	12	1	796	89.8	6.55	NA	1.152	3095.2	3565.6	NA	10.88	1.733	4	129.28	16	3095.2	3098.7	3220.9	3752.9	4011.1	3744.5	3836.17	3138.27	1	1	1.22238	0.00195986
LOC_Os06g44140.1	transmembrane 9 superfamily member, putative, expressed	0	8.754	3.72093	2	3	2	1	645	73.3	6.48	NA	1.16	347.5	402.9	NA	12.64	0.199	0	8.43	2	347.5	355.6	360.9	388.2	436.2	473.9	432.767	354.667	1	1	1.22021	0.0358316
LOC_Os07g30170.1	nitrilase, putative, expressed	0	26.16	9.20097	3	10	3	1	413	45.7	6.47	NA	1.106	582.1	644.1	NA	11.59	0.778	0	31.82	3	582.1	573.6	559.3	733.1	678.3	676.2	695.867	571.667	1	1	1.21726	0.0032839
LOC_Os02g47510.1	9-cis-epoxycarotenoid dioxygenase 1, chloroplast precursor, putative, expressed	0	6.332	5.95611	2	3	2	1	638	68.6	6.54	NA	1.092	68.5	74.8	NA	12.35	0.125	0	5.78	2	68.5	61.6	70.2	75.7	84.1	82.5	80.7667	66.7667	1	1	1.20969	0.0190396
LOC_Os01g22520.1	dihydrolipoyl dehydrogenase 1, mitochondrial precursor, putative, expressed	0	123.38	32.6044	13	45	6	1	503	52.6	7.53	NA	1.133	2684.1	3041.9	NA	10.04	3.467	7	139.1	13	2684.1	2650.5	2772.9	3225.9	3289.3	3271	3262.07	2702.5	1	1	1.20706	0.000168289
LOC_Os02g26480.2	OsSCP7 - Putative Serine Carboxypeptidase homologue, expressed	0.001	4.8	1.59046	1	3	1	1	503	56.8	5.82	NA	1.103	415.7	458.4	NA	12.14	0.136	0	8.94	1	415.7	399.4	412	512.3	519.7	448.4	493.467	409.033	1	1	1.20642	0.0218729
LOC_Os02g57630.2	ubiquitin carboxyl-terminal hydrolase, family 1, putative, expressed	0	13.485	14.8036	3	4	3	1	331	37.8	5.2	NA	1.195	176.9	211.4	NA	9.66	0.369	0	13.57	3	176.9	201.8	181	232.7	224.2	217.4	224.767	186.567	1	1	1.20475	0.0126679
LOC_Os06g45830.1	expressed protein	0	9.575	3.63636	3	3	3	1	825	90.6	5.11	NA	0.864	234.5	202.6	NA	9.57	0.12	0	6.55	3	234.5	222.2	223.8	193.6	193	180.4	189	226.833	1	1	0.833211	0.00281906
LOC_Os06g13720.1	dehydrogenase E1 component domain containing protein, expressed	0	25.35	12.3116	5	9	4	1	398	43.6	8.59	NA	0.893	261.2	233.3	NA	10.42	0.812	0	27.54	5	261.2	250.8	266.9	218.2	220.5	210.1	216.267	259.633	1	1	0.83297	0.0015713
LOC_Os11g31330.1	no apical meristem protein, putative, expressed	0	6.248	5	1	1	1	1	300	33	6.84	NA	0.94	58.7	55.2	NA	13	0.129	0	4.17	1	58.7	58.7	65.3	48.5	55.2	48.4	50.7	60.9	1	1	0.832512	0.0316372
LOC_Os05g06750.1	dihydrolipoyl dehydrogenase, mitochondrial precursor, putative, expressed	0	84.322	27.5794	11	29	4	1	504	52.9	7.75	NA	0.891	357.4	318.4	NA	11.02	2.252	0	81.37	11	357.4	332.7	373.9	291.8	295.2	298.5	295.167	354.667	1	1	0.832237	0.00800688
LOC_Os05g05840.1	tRNA synthetase class II core domain containing protein, expressed	0	83.287	17.5141	13	23	13	1	885	94.7	6.13	NA	1.013	1627.8	1648.7	NA	12.86	0.821	0	66.16	13	1627.8	1899.8	1861	1490.6	1496.3	1496	1494.3	1796.2	1	1	0.831923	0.023727
LOC_Os04g28250.1	cysteine proteinase inhibitor precursor, putative, expressed	0.034	1.452	5.29801	1	1	1	1	151	15.4	10.15	NA	0.945	75.3	71.1	NA	12.64	0.179	0	0	1	75.3	82.8	77.2	65.5	69.6	60.4	65.1667	78.4333	1	1	0.830854	0.0190018
LOC_Os07g25690.1	subtilisin N-terminal Region family protein, expressed	0	13.257	17.094	2	9	2	1	117	12.1	6.51	NA	0.925	843.7	780.3	NA	12.4	3.642	0	25.22	2	843.7	879.3	869.3	780.8	717.2	654.8	717.6	864.1	1	1	0.830459	0.0180429
LOC_Os07g40404.1	CobW/P47K family protein, putative, expressed	0.014	2.337	1.19681	1	1	1	1	752	83.3	9.86	NA	0.817	46.3	37.8	NA	10.24	0.04	0	2.84	1	46.3	38	44.3	34.4	36.5	35.8	35.5667	42.8667	1	1	0.829705	0.0471583
LOC_Os01g73000.2	copine, putative, expressed	0	12.423	9.04393	3	4	3	1	387	42.6	6.34	NA	0.909	372	338	NA	11.14	0.468	0	6.23	3	372	378.5	376.7	306.2	328.5	300.1	311.6	375.733	1	1	0.829312	0.00192175
LOC_Os03g04220.1	glutathione S-transferase, putative, expressed	0	6.663	8.15047	2	3	2	1	319	35.7	7.58	NA	0.835	243.9	203.6	NA	9.98	0.166	0	7.41	2	243.9	228.1	218	177.6	190.5	203.7	190.6	230	1	1	0.828696	0.0208889
LOC_Os03g48300.1	histidine acid phosphatase, putative, expressed	0	10.1	2.87356	2	2	2	1	1044	118.7	6.65	NA	0.892	127.2	113.4	NA	11.46	0.052	0	6.89	2	127.2	130.6	121.9	102.3	99.7	112.6	104.867	126.567	1	1	0.828549	0.00977305
LOC_Os01g05140.1	expressed protein	0	7.024	15.3846	1	1	1	1	91	9.6	11.22	NA	0.806	137.1	110.5	NA	9.68	0.389	0	2.86	1	137.1	117.6	122.4	94.6	110.8	107	104.133	125.7	1	1	0.828427	0.0476481
LOC_Os10g40040.1	expressed protein	0	14.708	5.41516	1	2	1	1	277	29.1	9.63	NA	0.853	143.1	122	NA	11.73	0.389	0	7.1	1	143.1	122.6	146.5	113	116	111.9	113.633	137.4	1	1	0.827026	0.0347876
LOC_Os02g52150.2	heat shock 22 kDa protein, mitochondrial precursor, putative, expressed	0	20	22.2727	4	5	4	1	220	24.1	7.5	NA	0.952	91.7	87.3	NA	14.18	0.557	0	14.04	4	91.7	93.5	103.9	84.5	83.9	70.6	79.6667	96.3667	1	1	0.826704	0.0477675
LOC_Os02g51040.1	expansin precursor, putative, expressed	0	14.153	15.1203	3	4	3	1	291	30.2	9.2	NA	0.846	147.4	124.8	NA	10.14	0.848	0	11.11	3	147.4	136.1	138.8	109.5	123.9	115.7	116.367	140.767	1	1	0.826664	0.0105689
LOC_Os01g62420.1	triosephosphate isomerase, cytosolic, putative, expressed	0	145.292	43.5294	10	50	8	1	255	27.3	5.73	NA	0.936	5350.3	5007.3	NA	11.91	23.484	2	176.12	10	5350.3	5656	5632.5	4574.2	4775.4	4398.6	4582.73	5546.27	1	1	0.826274	0.00277451
LOC_Os06g36770.1	serine/threonine protein phosphatase 2A 55 kDa regulatory subunit B, putative, expressed	0	7.158	2.87356	1	1	1	1	522	58.2	6.07	NA	0.922	57	52.6	NA	11.6	0.064	0	4.06	1	57	60	58.2	47.1	47.6	50	48.2333	58.4	1	1	0.825913	0.00124106
LOC_Os02g21650.1	prefoldin, putative, expressed	0.013	2.466	3.9823	1	1	1	1	226	25	9	NA	0.883	53.8	47.5	NA	11.87	0.129	0	2.55	1	53.8	56.1	49.7	42.6	46.2	42.8	43.8667	53.2	1	1	0.824561	0.0133668
LOC_Os08g42740.2	IBR domain containing protein, putative, expressed	0.032	1.53	1.4827	1	1	1	1	607	68.8	4.84	NA	0.896	113.3	101.6	NA	12.71	0.058	0	1.81	1	113.3	119.1	108.2	86.6	102	92.1	93.5667	113.533	1	1	0.824134	0.0221134
LOC_Os01g72240.1	uridine 5-monophosphate synthase, putative, expressed	0	34.17	19.2872	7	10	6	1	477	50.8	7.21	NA	0.932	231.3	215.5	NA	13.79	0.778	0	24.85	7	231.3	223.9	262.5	186.9	195.8	208.5	197.067	239.233	1	1	0.823743	0.0345103
LOC_Os12g22030.1	serine hydroxymethyltransferase, mitochondrial precursor, putative, expressed	0	55.119	23.3522	7	19	6	1	531	58.2	7.08	NA	0.885	1227.5	1086.8	NA	12.76	1.412	1	57.13	7	1227.5	1139.5	1290.1	1023.5	1061.9	918.9	1001.43	1219.03	1	1	0.821498	0.0235626
LOC_Os03g06360.1	late embryogenesis abundant protein D-34, putative, expressed	0	128.785	35.5072	7	36	7	1	276	27.2	5.05	NA	0.882	3201.2	2822.5	NA	13.57	9	0	127.51	7	3201.2	3317.2	2987.4	2929.9	2505.9	2372	2602.6	3168.6	1	1	0.821372	0.0432987
LOC_Os02g57600.2	expressed protein	0	33.902	14.6179	4	9	4	1	301	33.5	5.58	NA	0.872	527.2	459.5	NA	12.72	1.015	0	29.23	4	527.2	485	538.9	440.8	452.9	380	424.567	517.033	1	1	0.821159	0.0294366
LOC_Os01g71240.1	calcium-transporting ATPase, plasma membrane-type, putative, expressed	0.027	1.665	0.767018	1	1	1	1	1043	112.8	7.9	NA	0.9	152.4	137.1	NA	11.91	0.033	0	2.51	1	152.4	150	158	118.5	129.2	129.8	125.833	153.467	1	1	0.819939	0.00319888
LOC_Os01g46380.1	ketol-acid reductoisomerase, chloroplast precursor, putative, expressed	0	96.067	19.6213	9	40	2	1	581	62.8	6.67	NA	0.887	3196.1	2834.2	NA	11.38	3.146	9	124.31	9	3196.1	3102.3	3245.5	2598	2716	2509.2	2607.73	3181.3	1	1	0.819707	0.00142897
LOC_Os03g19690.1	expressed protein	0	10.746	2.69278	2	2	2	1	817	92.4	6.61	NA	0.89	213.4	189.9	NA	12.79	0.081	0	6.89	2	213.4	199.8	226.6	167.6	169.9	185.8	174.433	213.267	1	1	0.817912	0.0156616
LOC_Os01g03040.1	expressed protein	0.001	5.178	7.08661	1	1	1	1	254	27.5	10.13	NA	0.793	71.7	56.9	NA	8.88	0.129	0	4.01	1	71.7	62.4	61.9	51.2	53.6	55.3	53.3667	65.3333	1	1	0.816837	0.0244886
LOC_Os09g11510.1	phosphoglycerate mutase, putative, expressed	0.004	2.831	4.7619	1	1	1	1	252	26.3	8.59	NA	0.87	62.8	54.7	NA	11.66	0.136	0	1.87	1	62.8	61.7	60.6	51.2	53.2	46.7	50.3667	61.7	1	1	0.816316	0.0049965
LOC_Os01g54520.2	DUF1264 domain containing protein, putative, expressed	0	104.945	40.0794	10	33	10	1	252	28	7.93	NA	0.982	2094.4	2056.9	NA	14.78	28.552	0	92.07	10	2094.4	2434.6	2286.7	2032.7	1807.7	1722.6	1854.33	2271.9	1	1	0.816204	0.0365598
LOC_Os07g46830.1	sex determination protein tasselseed-2, putative, expressed	0.044	1.222	2.7027	1	1	1	1	296	30.7	8.03	NA	0.952	238.1	226.7	NA	14.73	0.101	0	1.82	1	238.1	239	278.1	219.2	202.1	195	205.433	251.733	1	1	0.816075	0.0368028
LOC_Os02g12794.3	elongation factor 1-gamma, putative, expressed	0	69.295	34.9206	9	58	1	1	252	29.5	6.34	NA	0.88	50.9	44.8	NA	11.41	5.422	0	128.3	9	50.9	49.3	51.3	42.4	40	41.2	41.2	50.5	1	1	0.815842	0.000547542
LOC_Os04g51780.1	expressed protein	0	13.578	13.3094	2	5	2	1	278	29.8	5.36	NA	0.832	435.2	362.3	NA	11.72	0.52	0	13.82	2	435.2	368.1	434.2	337.7	336.8	334.9	336.467	412.5	1	1	0.815677	0.0267244
LOC_Os02g03450.1	vesicle transport v-SNARE protein, putative, expressed	0	6.799	8.50202	2	2	2	1	247	27	9.23	NA	0.845	89.6	75.7	NA	11.28	0.233	0	6.4	2	89.6	82.4	86	66.5	68.2	75.3	70	86	1	1	0.813953	0.00930054
LOC_Os02g07350.1	inositol-1-monophosphatase, putative, expressed	0	50.689	22.2527	5	9	5	1	364	38.9	6.95	NA	0.847	727	615.8	NA	11.68	1.565	0	29.04	5	727	642.3	730	559.8	583.7	563.1	568.867	699.767	1	1	0.812938	0.0116281
LOC_Os04g48770.2	ubiquitin fusion degradation protein, putative, expressed	0	8.589	10.9023	2	2	2	1	266	29.4	5.78	NA	0.789	226.4	178.6	NA	9.91	0.233	0	6.05	2	226.4	195.2	196	159.2	161.4	181.3	167.3	205.867	1	1	0.812662	0.0362514
LOC_Os01g04630.1	muconate cycloisomerase, putative, expressed	0	8.387	6.95067	2	2	2	1	446	46.6	6.02	NA	0.81	103	83.4	NA	10.3	0.186	0	7.12	2	103	94.8	89.1	72.9	80	80.2	77.7	95.6333	1	1	0.812478	0.0187763
LOC_Os01g09246.1	glycine-rich protein, putative, expressed	0.001	4.138	0.838574	1	1	1	1	1431	152.3	6.51	NA	0.895	113.1	101.2	NA	12.72	0.031	0	3.09	1	113.1	110.8	117.8	98.6	91.1	87.5	92.4	113.9	1	1	0.811238	0.00511118
LOC_Os05g51670.1	NAD dependent epimerase/dehydratase family protein, putative, expressed	0	21.256	18.3616	5	6	5	1	354	39	7.17	NA	0.925	313.6	290	NA	15.27	0.557	0	19.88	5	313.6	354.4	307.3	290.8	249.9	247.7	262.8	325.1	1	1	0.808367	0.0376348
LOC_Os06g04910.1	hydrolase, NUDIX family protein, expressed	0	8.397	9.62963	3	3	3	1	405	43.9	6.89	NA	0.833	205.9	171.4	NA	11.59	0.225	0	7.31	3	205.9	179.2	203	158.2	160.5	156.3	158.333	196.033	1	1	0.807686	0.0115828
LOC_Os04g34930.1	COP9 signalosome complex subunit 8, putative, expressed	0.001	4.348	5.61224	1	1	1	1	196	21.8	6.52	NA	0.859	145.9	125.2	NA	12.54	0.194	0	2.81	1	145.9	131.5	149.7	111.5	114	119.4	114.967	142.367	1	1	0.807539	0.0103654
LOC_Os06g48940.1	GHMP kinases ATP-binding protein, putative, expressed	0.003	3.324	1.00604	1	1	1	1	994	109.1	5.97	NA	0.921	143.1	131.8	NA	13.14	0.032	0	3.17	1	143.1	151.1	149.7	123.2	114.7	120	119.3	147.967	1	1	0.806263	0.00120626
LOC_Os08g25070.1	PME/invertase inhibitor, putative, expressed	0.003	2.983	5.58376	1	1	1	1	197	19.6	8.72	NA	0.828	157.1	130.1	NA	12.13	0.179	0	1.7	1	157.1	151.3	138.8	125.7	125.1	109.5	120.1	149.067	1	1	0.80568	0.0186576
LOC_Os03g59470.1	stage II sporulation protein E, putative, expressed	0	14.339	6.68058	2	3	2	1	479	50.9	8.12	NA	0.82	238.1	195.4	NA	11.41	0.212	0	6.2	2	238.1	203.9	230.9	181.7	178.2	182.2	180.7	224.3	1	1	0.805617	0.0141662
LOC_Os11g01600.1	macrophage migration inhibitory factor, putative, expressed	0	11.083	9.91736	1	5	1	1	121	12.8	7.44	NA	0.886	222.7	197.4	NA	12.7	0.778	0	14.38	1	222.7	216.8	230.5	182.1	171.1	186.5	179.9	223.333	1	1	0.805522	0.00200532
LOC_Os06g36840.1	cysteine synthase, putative, expressed	0	6.339	5.32213	1	1	1	1	357	38.4	4.98	NA	0.979	61.4	60.1	NA	15.33	0.086	0	3.44	1	61.4	72.8	66.3	56.9	50.6	53.9	53.8	66.8333	1	1	0.804988	0.0258806
LOC_Os04g14790.1	FAD dependent oxidoreductase domain containing protein, expressed	0	11.839	5.08744	3	3	3	1	629	68.3	8.53	NA	0.975	224.7	219.1	NA	15.5	0.17	0	7.27	3	224.7	239.3	267.7	201.2	182.7	204.8	196.233	243.9	1	1	0.804565	0.0294018
LOC_Os11g34140.1	expressed protein	0.046	1.204	1.84049	1	1	1	1	489	51.5	7.15	NA	0.933	285.3	266.2	NA	14.41	0	0	2.05	1	285.3	301.7	312.3	246.4	244.6	225.7	238.9	299.767	1	1	0.796953	0.00406432
LOC_Os01g54010.1	peptidase, putative, expressed	0	34.741	14.011	6	8	6	1	728	78.9	5.6	NA	0.809	194.6	157.4	NA	11.84	0.42	0	27.23	6	194.6	172.5	179.9	156	138	140.7	144.9	182.333	1	1	0.794698	0.0120281
LOC_Os04g57590.1	DJ-1 family protein, putative, expressed	0	31.312	14.4703	3	12	3	1	387	41.3	5.54	NA	0.8	453.2	362.7	NA	10.87	0.65	0	45.17	3	453.2	409.3	401.1	331.6	327.1	344.5	334.4	421.2	1	1	0.793922	0.00694523
LOC_Os05g46490.2	mov34 family protein, putative, expressed	0.002	3.791	3.57143	1	1	1	1	420	46.8	6	NA	0.873	79.5	69.4	NA	15.2	0.096	0	3.35	1	79.5	74.5	83.9	59.4	59	70.3	62.9	79.3	1	1	0.79319	0.0233286
LOC_Os05g19970.1	ZOS5-06 - C2H2 zinc finger protein, expressed	0	15.088	4.9238	3	3	3	1	853	93.9	8.27	NA	0.921	339.2	312.5	NA	14.26	0.107	0	10.51	3	339.2	363.2	358.4	273	289.4	278.4	280.267	353.6	1	1	0.792609	0.00112214
LOC_Os05g35290.1	phenylalanine ammonia-lyase, putative, expressed	0	60.299	11.3128	6	13	2	1	716	76.7	6.06	NA	0.825	177.9	146.8	NA	12.69	0.544	0	51.53	6	177.9	157.2	174.3	130.8	139	132.5	134.1	169.8	1	1	0.789753	0.00648653
LOC_Os05g32710.1	Alpha amylase, catalytic domain containing protein, expressed	0	58.837	15.75	10	16	10	1	800	86.5	6.57	NA	0.922	1651	1521.5	NA	14.81	0.842	0	50.68	10	1651	1831.2	1692.6	1369.6	1337.4	1376.6	1361.2	1724.93	1	1	0.789132	0.00285866
LOC_Os01g12830.1	erythronate-4-phosphate dehydrogenase domain containing protein, expressed	0	9.408	12.9747	3	5	3	1	316	34.2	6.19	NA	0.863	350.3	302.5	NA	14.97	0.585	0	9.38	3	350.3	345.5	347.2	244	272.1	303.6	273.233	347.667	1	1	0.785906	0.0125503
LOC_Os01g53460.1	anthocyanidin 5,3-O-glucosyltransferase, putative, expressed	0	11.591	4.4586	2	4	2	1	471	50.5	5.82	NA	0.861	246.6	212.3	NA	15.36	0.269	0	9.93	2	246.6	254.5	231.5	182.4	177.6	215.6	191.867	244.2	1	1	0.785695	0.0188727
LOC_Os10g36490.1	HEAT repeat family protein, putative, expressed	0.031	1.63	1.49254	1	1	1	1	1139	125.6	5.73	NA	0.92	33.1	30.5	NA	16.62	0.028	0	2.52	1	33.1	35.6	35.2	23.7	27.5	30.3	27.1667	34.6333	1	1	0.784408	0.0223952
LOC_Os04g43360.1	Os4bglu14 - monolignol beta-glucoside homologue without catalytic acid/base, expressed	0	6.697	5.62016	3	3	3	1	516	58.8	7.94	NA	0.797	396	315.6	NA	12.73	0.189	0	8.03	3	396	348.4	362	314.6	286.2	267	289.267	368.8	1	1	0.784346	0.0158722
LOC_Os01g16040.1	mitochondrial carrier protein, putative, expressed	0	67.18	29.9213	13	27	13	1	381	40.7	9.57	NA	0.89	2230	1983.8	NA	17.82	4.843	0	65.29	13	2230	2333.8	2252.7	2029.2	1854.4	1448.6	1777.4	2272.17	1	1	0.782249	0.0473472
LOC_Os02g17650.1	tocopherol cyclase, chloroplast precursor, putative, expressed	0	7.577	3.61702	1	3	1	1	470	52.2	7.24	NA	0.851	111.9	95.3	NA	15.04	0.075	0	12.68	1	111.9	107.5	111.1	75.7	90.9	91	85.8667	110.167	1	1	0.779425	0.00988565
LOC_Os06g09240.1	anthocyanidin 3-O-glucosyltransferase, putative, expressed	0	6.044	3.74449	1	1	1	1	454	47.3	6.65	NA	0.842	69.2	58.2	NA	14.8	0.093	0	3.85	1	69.2	66.4	67	49.7	49.2	59	52.6333	67.5333	1	1	0.779368	0.010679
LOC_Os01g16714.1	flavin monooxygenase, putative, expressed	0	13.821	8.79397	3	5	3	1	398	43.5	8.4	NA	0.921	108.2	99.7	NA	16.44	0.301	0	12.3	3	108.2	109.9	123	82.9	90.8	91.7	88.4667	113.7	1	1	0.778071	0.00979327
LOC_Os10g31900.1	RNA recognition motif containing protein, putative, expressed	0	6.134	4.78873	1	1	1	1	355	38.8	8.54	NA	0.822	75.7	62.2	NA	14.47	0.179	0	3.99	1	75.7	71.4	70.7	50.6	56.6	61.9	56.3667	72.6	1	1	0.7764	0.0109437
LOC_Os01g39780.1	expressed protein	0.02	2.198	7.63889	1	1	1	1	144	15.9	9.76	NA	0.888	180.4	160.3	NA	15.24	0.179	0	2.47	1	180.4	192.9	179.4	146.3	136.2	146.6	143.033	184.233	1	1	0.776371	0.00172975
LOC_Os02g47860.2	uridine kinase, putative, expressed	0	6.798	3.83436	1	1	1	1	652	73.5	7.8	NA	0.769	43.3	33.3	NA	13.44	0.043	0	3.72	1	43.3	36.2	38.8	28.4	29.1	34.1	30.5333	39.4333	1	1	0.774303	0.0315239
LOC_Os01g68300.1	expressed protein	0.048	1.168	12.0879	1	1	1	1	91	10.5	6.4	NA	0.852	284.1	242	NA	14.39	0.334	0	2.05	1	284.1	283.6	274.4	228.6	206.7	216.5	217.267	280.7	1	1	0.774017	0.000856322
LOC_Os02g52450.1	regulator of ribonuclease, putative, expressed	0	11.828	22.0238	4	5	4	1	168	17.8	6.54	NA	0.806	320.5	258.2	NA	15.18	0.848	0	12.46	4	320.5	320.4	267.5	216.5	244.8	241.6	234.3	302.8	1	1	0.773778	0.0257802
LOC_Os01g71970.1	GRAS family transcription factor containing protein, expressed	0	7.084	3.16742	1	2	1	1	442	48	6.6	NA	0.78	79.9	62.4	NA	14.4	0.083	0	7.23	1	79.9	71.7	69.4	64.7	51.3	54.8	56.9333	73.6667	1	1	0.772851	0.0309151
LOC_Os02g14630.1	hydroquinone glucosyltransferase, putative, expressed	0	18.931	9.23695	4	5	4	1	498	52.9	5.45	NA	0.889	552.7	491.1	NA	17.75	0.45	0	14.32	4	552.7	622.2	523.5	417.5	409.5	482.6	436.533	566.133	1	1	0.771079	0.0255217
LOC_Os10g26680.1	pectinesterase, putative, expressed	0	8.427	6.84524	1	1	1	1	336	37.3	7.8	NA	0.786	46.3	36.4	NA	13.49	0.089	0	5.36	1	46.3	40	42.5	36	32.1	31.2	33.1	42.9333	1	1	0.770963	0.0138773
LOC_Os04g43200.1	caleosin related protein, putative, expressed	0	44.889	20.9016	5	14	5	1	244	27.4	6.44	NA	0.881	1085.3	956.4	NA	19.12	2.162	0	37.72	5	1085.3	1058.2	1172	979.7	881.7	690.3	850.567	1105.17	1	1	0.769628	0.0499212
LOC_Os07g10770.1	CESA8 - cellulose synthase, expressed	0.004	2.862	1.94265	2	2	1	1	1081	120.7	7.81	NA	0.829	20.9	17.4	NA	17.79	0.063	0	0	2	20.9	19	21	12.7	17.3	16.8	15.6	20.3	1	1	0.768473	0.0421711
LOC_Os01g02120.1	osMFT2 MFT-Like2 homologous to Mother of FT and TFL1 gene; contains Pfam profile PF01161: Phosphatidylethanolamine-binding protein, expressed	0	10.582	15.5172	2	3	2	1	174	19.3	7.52	NA	0.829	166.4	138	NA	15.41	0.874	0	9.78	2	166.4	152.5	166	114	134.3	123.1	123.8	161.633	1	1	0.765931	0.00705033
LOC_Os02g50174.1	caleosin related protein, putative, expressed	0.003	3.395	4.02145	1	2	1	1	373	40.2	8.65	NA	0.885	57.4	50.8	NA	17.88	0.083	0	0	1	57.4	56.3	63.5	46.5	40.5	47.2	44.7333	59.0667	1	1	0.757336	0.00972185
LOC_Os06g47000.2	external NADH-ubiquinone oxidoreductase 1, mitochondrial precursor, putative, expressed	0.031	1.595	1.36054	1	1	1	1	588	65.7	7.01	NA	0.793	43.7	34.7	NA	15.98	0.05	0	0	1	43.7	37.1	42.7	29.7	29.4	34.4	31.1667	41.1667	1	1	0.757085	0.0187155
LOC_Os02g26349.2	transposon protein, putative, CACTA, En/Spm sub-class, expressed	0.013	2.449	5.52764	1	1	1	1	199	23.2	10.81	NA	0.794	61.7	49	NA	16.54	0.166	0	2.18	1	61.7	53.6	59.6	47.1	46.5	38.1	43.9	58.3	1	1	0.753002	0.0190382
LOC_Os03g27230.1	phospho-2-dehydro-3-deoxyheptonate aldolase, chloroplast precursor, putative, expressed	0	36.845	10.8108	5	11	1	1	555	60.6	8.98	NA	0.762	135.8	103.5	NA	14.39	0.506	0	36.39	5	135.8	116.1	121	91.7	86.9	101.6	93.4	124.3	1	1	0.751408	0.0135532
LOC_Os12g40750.1	pectinesterase inhibitor domain containing protein, putative, expressed	0.001	4.339	5.88235	1	1	1	1	187	18.4	5.27	NA	0.783	209.1	163.7	NA	16.93	0.179	0	2.42	1	209.1	178.9	198.9	137.9	133.6	169	146.833	195.633	1	1	0.750554	0.0266662
LOC_Os01g67960.1	GPI transamidase component PIG-S-related, putative, expressed	0.011	2.595	2.11039	1	1	1	1	616	66.5	5.73	NA	0.734	52.1	38.2	NA	12.42	0.064	0	2.38	1	52.1	43.7	43.2	34.6	35.2	34.5	34.7667	46.3333	1	1	0.75036	0.0161959
LOC_Os06g14324.1	caleosin related protein, putative, expressed	0	6.676	8.88889	2	2	2	1	225	24.6	7.24	NA	0.93	253.8	236	NA	20.58	0.274	0	5.57	2	253.8	264.6	305.6	203.8	186.3	219.7	203.267	274.667	1	1	0.740049	0.0181314
LOC_Os08g15500.1	expressed protein	0.004	2.877	3.47003	1	1	1	1	317	34.3	5.43	NA	0.921	25.8	23.7	NA	21.9	0.11	0	2.22	1	25.8	27.1	30.1	18	24.3	19	20.4333	27.6667	1	1	0.738554	0.0361989
LOC_Os06g36800.1	O-acyltransferase, putative, expressed	0	7.566	3.77358	1	1	1	1	477	55.1	9.31	NA	0.972	42.9	41.7	NA	23.27	0.061	0	4.87	1	42.9	45.6	56.9	34.6	33.8	37.4	35.2667	48.4667	1	1	0.727648	0.0406108
LOC_Os03g03660.1	CAMK_CAMK_like.17 - CAMK includes calcium/calmodulin depedent protein kinases, expressed	0.001	5.1	2.12766	1	2	1	1	564	63.8	6	NA	0.813	164.8	134	NA	18.03	0.058	0	6.49	1	164.8	166.7	151.7	124.2	110.1	117.1	117.133	161.067	1	1	0.727235	0.00213115
LOC_Os04g55730.1	alpha-N-acetylglucosaminidase, putative, expressed	0	8.614	2.76382	2	3	2	1	796	90.8	6.15	NA	0.82	248.2	203.6	NA	20.66	0.087	0	10.01	2	248.2	214	271.1	191.4	163	178.7	177.7	244.433	1	1	0.726988	0.0226615
LOC_Os02g36600.1	aldose 1-epimerase, putative, expressed	0.011	2.547	2.1164	1	1	1	1	378	40.3	9.36	NA	0.76	117	89	NA	17.07	0.096	0	3.09	1	117	111.8	96.8	76.3	82.7	77.2	78.7333	108.533	1	1	0.72543	0.00949924
LOC_Os01g24710.1	jacalin-like lectin domain containing protein, expressed	0	6.866	12.4138	1	1	1	1	145	15.2	5.15	NA	0.74	75	55.5	NA	18.4	0.292	0	4.47	1	75	65.5	64	40.9	50	57.1	49.3333	68.1667	1	1	0.723716	0.0317517
LOC_Os03g07420.1	3-dehydroquinate synthase, putative, expressed	0	11.867	8.46154	3	3	3	1	390	42.4	5.66	NA	0.743	333.9	248.3	NA	16.3	0.241	0	8.79	3	333.9	303.1	277.9	214.9	211.5	234	220.133	304.967	1	1	0.721828	0.00859401
LOC_Os09g20440.1	succinate dehydrogenase and fumarate reductase iron-sulfur protein, expressed	0	7.996	3.56564	2	3	1	1	617	67.1	9.69	NA	0.869	58.3	50.7	NA	22.36	0.155	0	9.03	2	58.3	56.5	66.6	48.1	45.3	36.9	43.4333	60.4667	1	1	0.718302	0.0205268
LOC_Os01g55360.2	phosphatidate cytidylyltransferase, putative, expressed	0	7.466	3.29412	1	2	1	1	425	49.2	9.57	NA	0.854	67.6	57.8	NA	22.21	0.089	0	8.25	1	67.6	68.9	71	60	44.9	44	49.6333	69.1667	1	1	0.71759	0.0208896
LOC_Os06g06260.1	GDSL-like lipase/acylhydrolase, putative, expressed	0	28.237	15.5941	6	13	6	1	404	43	7.93	NA	0.729	1353.7	986.6	NA	17.01	0.905	0	37.12	6	1353.7	1135.7	1176.9	786.1	870.6	963.9	873.533	1222.1	1	1	0.714781	0.0144409
LOC_Os01g71474.1	glycosyl hydrolases family 17, putative, expressed	0	28.112	16.3793	3	5	3	1	348	36.9	5.74	NA	0.825	440.1	362.9	NA	21.69	0.778	0	15.77	3	440.1	435.3	442	348.3	337.5	251.4	312.4	439.133	1	1	0.711401	0.0145537
LOC_Os08g25460.1	transcription initiation factor, putative, expressed	0.002	3.798	2.5974	1	1	1	1	462	52.5	5.34	NA	0.706	18.7	13.2	NA	18.1	0.061	0	2.62	1	18.7	16	14.8	11.7	10	13.4	11.7	16.5	1	1	0.709091	0.03387
LOC_Os12g08760.1	carboxyvinyl-carboxyphosphonate phosphorylmutase, putative, expressed	0	9.759	6.46067	2	4	2	1	356	37.5	6.54	NA	0.765	191.7	146.6	NA	23.17	0.202	0	14.24	2	191.7	150	200.1	143.9	107.9	131.2	127.667	180.6	1	1	0.706903	0.0475856
LOC_Os03g06180.1	expressed protein	0	9.674	3.94737	2	2	2	1	684	75.5	5.92	NA	0.794	108.5	86.1	NA	20.24	0.096	0	6.42	2	108.5	102.3	105.4	81.7	64.1	77.2	74.3333	105.4	1	1	0.70525	0.00507909
LOC_Os09g29630.1	NOL1/NOP2/sun family protein, putative, expressed	0	7.813	2.5	1	1	1	1	880	98.4	5.67	NA	0.806	37.6	30.4	NA	21.22	0.036	0	5.15	1	37.6	39.9	33.7	24.2	25.7	28.3	26.0667	37.0667	1	1	0.703237	0.00713476
LOC_Os07g44630.1	thymidylate kinase, putative, expressed	0.003	3.22	4.34783	1	1	1	1	253	27.6	7.64	NA	0.79	34.7	27.4	NA	22.09	0.096	0	3.22	1	34.7	37.4	28.8	23.3	22.9	24.5	23.5667	33.6333	1	1	0.700694	0.0176124
LOC_Os06g11812.1	wound/stress protein, putative, expressed	0	28.825	15.2047	2	9	2	1	171	18.1	6.65	NA	0.932	981.1	914.6	NA	25.05	1.031	0	32.3	2	981.1	1122.2	1163.1	898.9	757.1	631.6	762.533	1088.8	1	1	0.700343	0.0263174
LOC_Os04g03796.1	OsSub37 - Putative Subtilisin homologue, expressed	0.02	2.256	1.54839	1	1	1	1	775	83	5.95	NA	0.787	158.6	124.9	NA	21.29	0.054	0	2.95	1	158.6	164.2	138.2	108.9	116.1	97.1	107.367	153.667	1	1	0.698698	0.00865578
LOC_Os07g47120.1	beta-amylase, putative, expressed	0	8.8	3.82409	1	1	1	1	523	56.7	6.21	NA	0.808	122.5	99	NA	23	0.064	0	5.55	1	122.5	133.9	107.7	82.1	77.4	94	84.5	121.367	1	1	0.696237	0.015185
LOC_Os03g22690.1	nucleoporin interacting component, putative, expressed	0	5.438	1.14943	1	1	1	1	870	96.5	7.17	NA	0.756	263.9	199.5	NA	19.32	0.036	0	3.21	1	263.9	239.6	240.3	156.2	174.3	187	172.5	247.933	1	1	0.695752	0.00325588
LOC_Os06g06720.1	flavonol synthase/flavanone 3-hydroxylase, putative, expressed	0	5.778	7.10227	1	1	1	1	352	38.6	6.02	NA	0.875	61.3	53.6	NA	27.62	0.101	0	3.61	1	61.3	60.3	73.3	33.4	53.2	47.8	44.8	64.9667	1	1	0.689584	0.0494702
LOC_Os11g44940.1	seed maturation protein PM27, putative, expressed	0	14.072	5.6872	1	2	1	1	211	22.8	9.88	NA	0.791	310.4	245.7	NA	25.78	0.425	0	7.02	1	310.4	320.6	289.7	182.1	256.2	179.7	206	306.9	1	1	0.671228	0.0194624
LOC_Os03g17170.1	zinc finger, C3HC4 type domain containing protein, expressed	0.001	5.005	3.60656	1	1	1	1	305	34.3	8.38	NA	0.692	106.8	74	NA	21.96	0.093	0	3.46	1	106.8	79.1	99.5	57.7	65.2	68.2	63.7	95.1333	1	1	0.669587	0.0238258
LOC_Os01g11880.1	DJ-1 family protein, putative, expressed	0	37.554	20.3271	6	8	6	1	428	45.3	6.3	NA	0.73	758	553.4	NA	21.01	0.682	0	26.44	6	758	679.4	679.7	495.5	453.3	459.2	469.333	705.7	1	1	0.665061	0.00128081
LOC_Os08g37380.2	glucose-6-phosphate isomerase, putative, expressed	0	18.865	17.5115	4	10	3	1	217	24.1	9.31	NA	0.818	322.5	263.9	NA	27.64	0.874	0	23.74	4	322.5	293.3	371.9	256.9	189.1	208.2	218.067	329.233	1	1	0.662347	0.0219974
LOC_Os04g40500.1	glycosyl hydrolase family 5 protein, putative, expressed	0.049	1.127	1.63043	1	1	1	1	552	60.6	5.69	NA	0.813	66.6	54.2	NA	27.51	0.075	0	0	1	66.6	59.8	77.4	46.9	47.8	39.2	44.6333	67.9333	1	1	0.657017	0.0159524
LOC_Os08g07730.1	transferase family protein, putative, expressed	0	18.026	9.59488	3	5	3	1	469	48.7	6.09	NA	0.688	194.6	133.8	NA	20.63	0.322	0	14.04	3	194.6	157.2	169.4	117.1	107.3	118	114.133	173.733	1	1	0.656946	0.00666117
LOC_Os06g06330.1	expressed protein	0.003	3.125	7.37705	1	2	1	1	122	12.4	6.8	NA	0.777	224.1	174.2	NA	23.47	0.212	0	3.69	1	224.1	222.4	215.1	144.5	139.9	149	144.467	220.533	1	1	0.655079	3.72e-05
LOC_Os01g03390.1	BBTI7 - Bowman-Birk type bran trypsin inhibitor precursor, expressed	0.032	1.504	3.78378	1	1	1	1	185	20.1	8.09	NA	0.656	146.9	96.3	NA	29.65	0.194	0	2.59	1	146.9	128.2	125.1	72.5	68.7	87.1	76.1	133.4	1	1	0.570465	0.0028973
LOC_Os05g36110.1	protein of unknown function DUF502 domain containing protein, expressed	0.003	3.139	3.46154	1	1	1	1	260	29	7.4	NA	1.059	168.4	178.3	NA	41.69	0.145	0	3.37	1	168.4	223.1	287.2	131	111.7	138.7	127.133	226.233	1	1	0.561957	0.0482785
LOC_Os03g42900.1	KH domain containing protein, putative, expressed	0	9.304	4.5098	2	2	2	1	510	54.8	4.92	NA	0.969	68.6	66.5	NA	40.02	0.212	0	6.92	2	68.6	98.9	90.9	40.3	47.4	54.9	47.5333	86.1333	1	1	0.551858	0.018134
LOC_Os05g50090.1	oxidoreductase, 2OG-FeII oxygenase domain containing protein, putative, expressed	0.002	3.835	4.94792	1	1	1	1	384	42	6.14	NA	0.761	45.3	34.5	NA	38.22	0.105	0	3.71	1	45.3	55	40.1	22.9	27.3	27	25.7333	46.8	1	1	0.549858	0.0101173
LOC_Os06g46390.1	LSM domain containing protein, expressed	0	5.934	12.069	2	2	2	1	116	12.6	7.83	NA	0.605	21.9	13.3	NA	38.12	0.668	0	4.92	2	21.9	14.7	21.3	11.5	10.6	8.3	10.1333	19.3	1	1	0.525043	0.021331
LOC_Os08g13920.1	glycosyl hydrolases family 16, putative, expressed	0	36.111	23.4483	5	10	5	1	290	32.1	5.6	NA	0.626	742	464.6	NA	41.59	1.738	0	34.81	5	742	623.9	717.3	375.4	301.3	305	327.233	694.4	1	1	0.471246	0.00105991
LOC_Os04g55930.1	expressed protein	0.02	2.182	4.83092	1	1	1	1	207	20.4	9.33	NA	0.505	106.5	53.8	NA	39.68	0.259	0	0	1	106.5	75.7	77.5	38.3	45.5	32.1	38.6333	86.5667	1	1	0.446284	0.0110094
LOC_Os07g11900.1	PROLM19 - Prolamin precursor, putative, expressed	0	7.219	5.96026	1	5	1	1	151	16.9	8.75	NA	0.494	990.2	488.7	NA	55.83	1.154	0	14	1	990.2	729.8	836.6	275.9	264.5	336.7	292.367	852.2	1	1	0.343073	0.0020763
LOC_Os08g24980.1	transposon protein, putative, unclassified, expressed	0.041	1.299	1.28205	1	1	1	1	1248	143.4	7.81	NA	0.431	284.4	122.5	NA	100.63	0.025	0	1.96	1	284.4	180.1	313.6	54	31.5	33.2	39.5667	259.367	1	1	0.152551	0.00592494
