# Supplementary material for: Proteomic profiling reveals differentially expressed proteins associated with amylose accumulation during rice grain filling
Source: BMC Genomics. 2020 Oct 15;21:714. doi: 10.1186/s12864-020-07105-9 (PMC7561244; doi:10.1186/s12864-020-07105-9)
Supplement: Supplementary file 2 — Additional file 2: Table S2. Gene Ontology (GO) enrichment analysis of differentially expressed proteins. (XLS 105 kb) [file 12864_2020_7105_MOESM2_ESM.xls]

## Sheet: Go enrichment
Suppl. Table 2. Gene Ontology (GO) enrichment analysis of differentially expressed proteins
GO-ID	description	Ontology	Input number	Input all	Background number	Background all	P-Value	Corrected P-Value	Protein info
GO:0003674	molecular_function	F	33	140	634	3839	0.0178353	0.997413	LOC_Os05g35290.1, LOC_Os06g47000.2, LOC_Os11g44940.1, LOC_Os01g02120.1, LOC_Os06g04820.1, LOC_Os08g13920.1, LOC_Os01g54010.1, LOC_Os05g19970.1, LOC_Os02g52450.1, LOC_Os02g46290.1, LOC_Os11g31330.1, LOC_Os08g25070.1, LOC_Os03g16220.1, LOC_Os02g03450.1, LOC_Os01g71474.1, LOC_Os02g57600.2, LOC_Os05g12450.1, LOC_Os06g46390.1, LOC_Os06g11812.1, LOC_Os06g14324.1, LOC_Os02g36600.1, LOC_Os04g34930.1, LOC…
GO:0016787	hydrolase activity	F	29	140	594	3839	0.055623	0.997413	LOC_Os01g54010.1, LOC_Os07g30170.1, LOC_Os08g13920.1, LOC_Os08g44860.1, LOC_Os05g32710.1, LOC_Os03g48300.1, LOC_Os08g25070.1, LOC_Os01g71474.1, LOC_Os02g46290.1, LOC_Os06g04910.1, LOC_Os07g39020.1, LOC_Os02g26480.2, LOC_Os03g59470.1, LOC_Os10g26680.1, LOC_Os04g34930.1, LOC_Os07g49270.2, LOC_Os04g55730.1, LOC_Os04g43360.1, LOC_Os06g06260.1, LOC_Os07g25690.1, LOC_Os04g57590.1, LOC_Os07g47120.1, LOC…
GO:0003824	catalytic activity	F	77	140	1847	3839	0.0575704	0.997413	LOC_Os02g26480.2, LOC_Os06g09240.1, LOC_Os01g72240.1, LOC_Os08g37380.2, LOC_Os01g55360.2, LOC_Os06g48940.1, LOC_Os07g30170.1, LOC_Os06g04200.1, LOC_Os01g71240.1, LOC_Os05g05840.1, LOC_Os04g40500.1, LOC_Os03g27230.1, LOC_Os04g43200.1, LOC_Os01g04630.1, LOC_Os05g50090.1, LOC_Os06g06260.1, LOC_Os04g57590.1, LOC_Os08g07730.1, LOC_Os07g47120.1, LOC_Os09g29630.1, LOC_Os05g12450.1, LOC_Os10g26680.1, LOC…
GO:0008150	biological_process	P	46	140	1041	3839	0.074063	0.997413	LOC_Os06g04910.1, LOC_Os11g01600.1, LOC_Os02g14630.1, LOC_Os05g32710.1, LOC_Os02g52150.2, LOC_Os04g48770.2, LOC_Os03g22690.1, LOC_Os10g40040.1, LOC_Os01g11880.1, LOC_Os03g13450.2, LOC_Os07g25690.1, LOC_Os05g37450.1, LOC_Os05g51670.1, LOC_Os02g47860.2, LOC_Os01g72240.1, LOC_Os06g09240.1, LOC_Os08g37380.2, LOC_Os06g04950.1, LOC_Os02g51040.1, LOC_Os06g48940.1, LOC_Os07g30170.1, LOC_Os01g71240.1, LOC…
GO:0006091	generation of precursor metabolites and energy	P	8	140	127	3839	0.0903743	0.997413	LOC_Os08g15500.1, LOC_Os04g14790.1, LOC_Os01g62420.1, LOC_Os05g32710.1, LOC_Os07g44630.1, LOC_Os01g16040.1, LOC_Os04g02900.1, LOC_Os09g20440.1
GO:0030234	enzyme regulator activity	F	5	140	67	3839	0.0958288	0.997413	LOC_Os02g46290.1, LOC_Os06g36770.1, LOC_Os04g28250.1, LOC_Os08g25070.1, LOC_Os02g52450.1
GO:0098772	molecular function regulator	F	5	140	67	3839	0.0958288	0.997413	LOC_Os02g52450.1, LOC_Os08g25070.1, LOC_Os06g36770.1, LOC_Os04g28250.1, LOC_Os02g46290.1
GO:0048856	anatomical structure development	P	23	140	479	3839	0.0979411	0.997413	LOC_Os04g35010.1, LOC_Os06g45830.1, LOC_Os02g57630.2, LOC_Os10g31900.1, LOC_Os01g02120.1, LOC_Os02g14600.1, LOC_Os04g34930.1, LOC_Os08g15500.1, LOC_Os10g36490.1, LOC_Os07g49270.2, LOC_Os05g35290.1, LOC_Os04g55730.1, LOC_Os05g36110.1, LOC_Os01g09000.1, LOC_Os11g31330.1, LOC_Os08g37380.2, LOC_Os06g36840.1, LOC_Os03g06360.1, LOC_Os03g42900.1, LOC_Os01g16714.1, LOC_Os06g36800.1, LOC_Os02g15070.1, LOC…
GO:0009791	post-embryonic development	P	15	140	288	3839	0.0996603	0.997413	LOC_Os03g42900.1, LOC_Os04g34930.1, LOC_Os10g36490.1, LOC_Os08g15500.1, LOC_Os07g49270.2, LOC_Os06g36800.1, LOC_Os01g09000.1, LOC_Os04g55730.1, LOC_Os02g15070.1, LOC_Os08g37380.2, LOC_Os10g31900.1, LOC_Os06g45830.1, LOC_Os01g02120.1, LOC_Os03g06360.1, LOC_Os02g14600.1
GO:0032502	developmental process	P	23	140	481	3839	0.101412	0.997413	LOC_Os06g36800.1, LOC_Os01g16714.1, LOC_Os02g51040.1, LOC_Os02g15070.1, LOC_Os03g42900.1, LOC_Os06g36840.1, LOC_Os03g06360.1, LOC_Os08g37380.2, LOC_Os11g31330.1, LOC_Os07g49270.2, LOC_Os05g35290.1, LOC_Os01g09000.1, LOC_Os05g36110.1, LOC_Os04g55730.1, LOC_Os04g34930.1, LOC_Os10g36490.1, LOC_Os08g15500.1, LOC_Os01g02120.1, LOC_Os02g14600.1, LOC_Os04g35010.1, LOC_Os10g31900.1, LOC_Os06g45830.1, LOC…
GO:0005975	carbohydrate metabolic process	P	14	140	267	3839	0.105114	0.997413	LOC_Os06g04200.1, LOC_Os04g14790.1, LOC_Os02g36600.1, LOC_Os01g62420.1, LOC_Os10g26680.1, LOC_Os06g48940.1, LOC_Os05g32710.1, LOC_Os06g36800.1, LOC_Os07g10770.1, LOC_Os07g47120.1, LOC_Os08g37380.2, LOC_Os05g37450.1, LOC_Os04g02900.1, LOC_Os04g40500.1
GO:0009719	response to endogenous stimulus	P	12	140	228	3839	0.125195	0.997413	LOC_Os01g02120.1, LOC_Os04g43200.1, LOC_Os02g14600.1, LOC_Os02g03450.1, LOC_Os07g49270.2, LOC_Os06g36800.1, LOC_Os03g03660.1, LOC_Os02g15070.1, LOC_Os11g34140.1, LOC_Os04g34930.1, LOC_Os06g14324.1, LOC_Os01g71970.1
GO:0007275	multicellular organism development	P	21	140	455	3839	0.149191	0.997413	LOC_Os08g15500.1, LOC_Os10g36490.1, LOC_Os04g34930.1, LOC_Os04g55730.1, LOC_Os01g09000.1, LOC_Os05g36110.1, LOC_Os05g35290.1, LOC_Os07g49270.2, LOC_Os02g57630.2, LOC_Os06g45830.1, LOC_Os10g31900.1, LOC_Os04g35010.1, LOC_Os02g14600.1, LOC_Os01g02120.1, LOC_Os03g42900.1, LOC_Os02g15070.1, LOC_Os06g36800.1, LOC_Os11g31330.1, LOC_Os08g37380.2, LOC_Os03g06360.1, LOC_Os06g36840.1
GO:0044707	single-multicellular organism process	P	21	140	455	3839	0.149191	0.997413	LOC_Os08g37380.2, LOC_Os11g31330.1, LOC_Os03g06360.1, LOC_Os06g36840.1, LOC_Os03g42900.1, LOC_Os02g15070.1, LOC_Os06g36800.1, LOC_Os02g57630.2, LOC_Os06g45830.1, LOC_Os10g31900.1, LOC_Os04g35010.1, LOC_Os02g14600.1, LOC_Os01g02120.1, LOC_Os10g36490.1, LOC_Os08g15500.1, LOC_Os04g34930.1, LOC_Os05g36110.1, LOC_Os01g09000.1, LOC_Os04g55730.1, LOC_Os07g49270.2, LOC_Os05g35290.1
GO:0005576	extracellular region	C	9	140	167	3839	0.153752	0.997413	LOC_Os01g62420.1, LOC_Os01g46380.1, LOC_Os08g13920.1, LOC_Os01g22520.1, LOC_Os02g51040.1, LOC_Os08g44860.1, LOC_Os01g71474.1, LOC_Os05g06750.1, LOC_Os08g44860.5
GO:0044767	single-organism developmental process	P	21	140	457	3839	0.153918	0.997413	LOC_Os03g42900.1, LOC_Os06g36800.1, LOC_Os02g15070.1, LOC_Os11g31330.1, LOC_Os08g37380.2, LOC_Os06g36840.1, LOC_Os03g06360.1, LOC_Os04g34930.1, LOC_Os08g15500.1, LOC_Os10g36490.1, LOC_Os05g35290.1, LOC_Os07g49270.2, LOC_Os04g55730.1, LOC_Os05g36110.1, LOC_Os01g09000.1, LOC_Os04g35010.1, LOC_Os06g45830.1, LOC_Os02g57630.2, LOC_Os10g31900.1, LOC_Os01g02120.1, LOC_Os02g14600.1
GO:0032501	multicellular organismal process	P	21	140	458	3839	0.156314	0.997413	LOC_Os02g15070.1, LOC_Os06g36800.1, LOC_Os03g42900.1, LOC_Os03g06360.1, LOC_Os06g36840.1, LOC_Os11g31330.1, LOC_Os08g37380.2, LOC_Os04g55730.1, LOC_Os01g09000.1, LOC_Os05g36110.1, LOC_Os07g49270.2, LOC_Os05g35290.1, LOC_Os08g15500.1, LOC_Os10g36490.1, LOC_Os04g34930.1, LOC_Os02g14600.1, LOC_Os01g02120.1, LOC_Os10g31900.1, LOC_Os06g45830.1, LOC_Os02g57630.2, LOC_Os04g35010.1
GO:0000003	reproduction	P	13	140	264	3839	0.163035	0.997413	LOC_Os06g36840.1, LOC_Os03g06360.1, LOC_Os02g14600.1, LOC_Os08g37380.2, LOC_Os06g45830.1, LOC_Os10g31900.1, LOC_Os07g49270.2, LOC_Os06g36800.1, LOC_Os01g09000.1, LOC_Os02g15070.1, LOC_Os04g55730.1, LOC_Os03g42900.1, LOC_Os10g36490.1
GO:0001071	nucleic acid binding transcription factor activity	F	3	140	39	3839	0.16845	0.997413	LOC_Os01g71970.1, LOC_Os11g31330.1, LOC_Os04g35010.1
GO:0003700	transcription factor activity, sequence-specific DNA binding	F	3	140	39	3839	0.16845	0.997413	LOC_Os04g35010.1, LOC_Os01g71970.1, LOC_Os11g31330.1
GO:0005654	nucleoplasm	C	2	140	26	3839	0.244665	0.997413	LOC_Os08g25460.1, LOC_Os07g44630.1
GO:0009790	embryo development	P	7	140	140	3839	0.248229	0.997413	LOC_Os06g36800.1, LOC_Os07g49270.2, LOC_Os03g06360.1, LOC_Os04g35010.1, LOC_Os06g45830.1, LOC_Os10g31900.1, LOC_Os10g36490.1
GO:0005773	vacuole	C	17	140	403	3839	0.297407	0.997413	LOC_Os01g71474.1, LOC_Os02g03450.1, LOC_Os02g26480.2, LOC_Os03g62370.1, LOC_Os01g54010.1, LOC_Os08g44860.1, LOC_Os08g44860.5, LOC_Os06g06260.1, LOC_Os04g43200.1, LOC_Os11g34710.1, LOC_Os01g71240.1, LOC_Os02g21650.1, LOC_Os11g34140.1, LOC_Os01g62420.1, LOC_Os04g55730.1, LOC_Os01g67960.1, LOC_Os01g09246.1
GO:0005575	cellular_component	C	27	140	666	3839	0.301535	0.997413	LOC_Os12g38900.1, LOC_Os06g44140.1, LOC_Os02g17650.1, LOC_Os05g36110.1, LOC_Os01g09246.1, LOC_Os01g62420.1, LOC_Os01g71970.1, LOC_Os01g24710.1, LOC_Os02g21650.1, LOC_Os12g22030.1, LOC_Os06g36800.1, LOC_Os03g48300.1, LOC_Os06g13720.1, LOC_Os06g06330.1, LOC_Os03g59470.1, LOC_Os03g19690.1, LOC_Os01g67960.1, LOC_Os11g34140.1, LOC_Os10g36490.1, LOC_Os08g15500.1, LOC_Os09g20440.1, LOC_Os08g42740.2, LOC…
GO:0019748	secondary metabolic process	P	4	140	77	3839	0.308485	0.997413	LOC_Os03g04220.1, LOC_Os05g35290.1, LOC_Os04g43360.1, LOC_Os06g06720.1
GO:0016740	transferase activity	F	20	140	491	3839	0.331626	0.997413	LOC_Os07g44630.1, LOC_Os08g07730.1, LOC_Os06g04820.1, LOC_Os03g27230.1, LOC_Os01g53460.1, LOC_Os05g12450.1, LOC_Os02g47860.2, LOC_Os09g29630.1, LOC_Os03g04220.1, LOC_Os07g10770.1, LOC_Os06g09240.1, LOC_Os01g72240.1, LOC_Os08g13920.1, LOC_Os06g04200.1, LOC_Os06g48940.1, LOC_Os01g55360.2, LOC_Os06g36800.1, LOC_Os03g03660.1, LOC_Os02g14630.1, LOC_Os12g22030.1
GO:0008152	metabolic process	P	93	140	2483	3839	0.365442	0.997413	LOC_Os07g47120.1, LOC_Os08g07730.1, LOC_Os04g57590.1, LOC_Os06g06260.1, LOC_Os05g50090.1, LOC_Os01g04630.1, LOC_Os04g35010.1, LOC_Os04g40500.1, LOC_Os03g27230.1, LOC_Os04g43200.1, LOC_Os01g71240.1, LOC_Os05g05840.1, LOC_Os12g08760.1, LOC_Os02g36600.1, LOC_Os04g34930.1, LOC_Os04g14790.1, LOC_Os04g28180.1, LOC_Os10g26680.1, LOC_Os05g12450.1, LOC_Os08g25460.1, LOC_Os09g29630.1, LOC_Os08g37380.2, LOC…
GO:0044699	single-organism process	P	32	140	823	3839	0.371258	0.997413	LOC_Os03g06360.1, LOC_Os06g06720.1, LOC_Os11g31330.1, LOC_Os03g03660.1, LOC_Os03g17170.1, LOC_Os01g02120.1, LOC_Os02g57630.2, LOC_Os03g04220.1, LOC_Os05g35290.1, LOC_Os04g43360.1, LOC_Os04g55730.1, LOC_Os10g36490.1, LOC_Os08g15500.1, LOC_Os06g36840.1, LOC_Os08g37380.2, LOC_Os06g36800.1, LOC_Os01g55360.2, LOC_Os02g51040.1, LOC_Os02g15070.1, LOC_Os03g42900.1, LOC_Os01g71240.1, LOC_Os02g14600.1, LOC…
GO:0009991	response to extracellular stimulus	P	2	140	41	3839	0.444482	0.997413	LOC_Os07g30170.1, LOC_Os01g72240.1
GO:0005618	cell wall	C	10	140	254	3839	0.448816	0.997413	LOC_Os10g26680.1, LOC_Os01g62420.1, LOC_Os04g28180.1, LOC_Os01g46380.1, LOC_Os08g13920.1, LOC_Os03g62370.1, LOC_Os01g71474.1, LOC_Os07g39020.1, LOC_Os05g19670.1, LOC_Os04g03796.1
GO:0030312	external encapsulating structure	C	10	140	255	3839	0.453863	0.997413	LOC_Os04g03796.1, LOC_Os07g39020.1, LOC_Os05g19670.1, LOC_Os01g71474.1, LOC_Os01g46380.1, LOC_Os03g62370.1, LOC_Os08g13920.1, LOC_Os10g26680.1, LOC_Os01g62420.1, LOC_Os04g28180.1
GO:0009605	response to external stimulus	P	3	140	70	3839	0.473476	0.997413	LOC_Os07g30170.1, LOC_Os11g34140.1, LOC_Os01g72240.1
GO:0003006	developmental process involved in reproduction	P	3	140	71	3839	0.482937	0.997413	LOC_Os01g09000.1, LOC_Os08g37380.2, LOC_Os03g42900.1
GO:0009908	flower development	P	3	140	71	3839	0.482937	0.997413	LOC_Os01g09000.1, LOC_Os08g37380.2, LOC_Os03g42900.1
GO:0048367	shoot system development	P	3	140	71	3839	0.482937	0.997413	LOC_Os03g42900.1, LOC_Os08g37380.2, LOC_Os01g09000.1
GO:0048608	reproductive structure development	P	3	140	71	3839	0.482937	0.997413	LOC_Os01g09000.1, LOC_Os08g37380.2, LOC_Os03g42900.1
GO:0048731	system development	P	3	140	71	3839	0.482937	0.997413	LOC_Os08g37380.2, LOC_Os03g42900.1, LOC_Os01g09000.1
GO:0061458	reproductive system development	P	3	140	71	3839	0.482937	0.997413	LOC_Os01g09000.1, LOC_Os08g37380.2, LOC_Os03g42900.1
GO:0090567	reproductive shoot system development	P	3	140	71	3839	0.482937	0.997413	LOC_Os01g09000.1, LOC_Os08g37380.2, LOC_Os03g42900.1
GO:0022414	reproductive process	P	4	140	103	3839	0.522474	0.997413	LOC_Os03g42900.1, LOC_Os08g37380.2, LOC_Os06g36840.1, LOC_Os01g09000.1
GO:0044702	single organism reproductive process	P	4	140	103	3839	0.522474	0.997413	LOC_Os03g42900.1, LOC_Os08g37380.2, LOC_Os06g36840.1, LOC_Os01g09000.1
GO:0044710	single-organism metabolic process	P	9	140	249	3839	0.56221	0.997413	LOC_Os03g04220.1, LOC_Os06g36800.1, LOC_Os01g55360.2, LOC_Os05g35290.1, LOC_Os02g17650.1, LOC_Os04g43360.1, LOC_Os06g06720.1, LOC_Os04g43200.1, LOC_Os06g06260.1
GO:0008289	lipid binding	F	2	140	52	3839	0.571649	0.997413	LOC_Os03g17170.1, LOC_Os01g02120.1
GO:0009628	response to abiotic stimulus	P	17	140	479	3839	0.588362	0.997413	LOC_Os11g34140.1, LOC_Os01g62420.1, LOC_Os04g34930.1, LOC_Os06g14324.1, LOC_Os05g35290.1, LOC_Os05g12450.1, LOC_Os02g17650.1, LOC_Os05g06750.1, LOC_Os04g43200.1, LOC_Os06g13720.1, LOC_Os06g36800.1, LOC_Os01g22520.1, LOC_Os02g14630.1, LOC_Os02g52150.2, LOC_Os01g71474.1, LOC_Os01g16040.1, LOC_Os06g09240.1
GO:0005739	mitochondrion	C	15	140	439	3839	0.648285	0.997413	LOC_Os06g36840.1, LOC_Os09g20440.1, LOC_Os07g44630.1, LOC_Os01g39780.1, LOC_Os05g06750.1, LOC_Os01g16040.1, LOC_Os01g22520.1, LOC_Os06g04950.1, LOC_Os01g46380.1, LOC_Os04g14790.1, LOC_Os11g34140.1, LOC_Os01g62420.1, LOC_Os11g03710.1, LOC_Os06g47000.2, LOC_Os06g13720.1
GO:0031974	membrane-enclosed lumen	C	5	140	153	3839	0.66409	0.997413	LOC_Os10g31900.1, LOC_Os07g44630.1, LOC_Os03g22690.1, LOC_Os04g28180.1, LOC_Os08g25460.1
GO:0031981	nuclear lumen	C	5	140	153	3839	0.66409	0.997413	LOC_Os08g25460.1, LOC_Os04g28180.1, LOC_Os10g31900.1, LOC_Os03g22690.1, LOC_Os07g44630.1
GO:0043233	organelle lumen	C	5	140	153	3839	0.66409	0.997413	LOC_Os04g28180.1, LOC_Os07g44630.1, LOC_Os03g22690.1, LOC_Os10g31900.1, LOC_Os08g25460.1
GO:0070013	intracellular organelle lumen	C	5	140	153	3839	0.66409	0.997413	LOC_Os08g25460.1, LOC_Os04g28180.1, LOC_Os03g22690.1, LOC_Os07g44630.1, LOC_Os10g31900.1
GO:0015979	photosynthesis	P	2	140	63	3839	0.676566	0.997413	LOC_Os08g15500.1, LOC_Os01g16040.1
GO:0006139	nucleobase-containing compound metabolic process	P	15	140	451	3839	0.69035	0.997413	LOC_Os04g35010.1, LOC_Os11g31330.1, LOC_Os05g46490.2, LOC_Os07g44630.1, LOC_Os05g05840.1, LOC_Os01g71240.1, LOC_Os02g52450.1, LOC_Os01g72240.1, LOC_Os04g28180.1, LOC_Os07g30170.1, LOC_Os01g71970.1, LOC_Os08g25460.1, LOC_Os07g49270.2, LOC_Os02g47860.2, LOC_Os01g09000.1
GO:0006725	cellular aromatic compound metabolic process	P	15	140	451	3839	0.69035	0.997413	LOC_Os04g35010.1, LOC_Os11g31330.1, LOC_Os05g46490.2, LOC_Os07g44630.1, LOC_Os01g71240.1, LOC_Os05g05840.1, LOC_Os02g52450.1, LOC_Os01g72240.1, LOC_Os07g30170.1, LOC_Os04g28180.1, LOC_Os01g71970.1, LOC_Os08g25460.1, LOC_Os07g49270.2, LOC_Os02g47860.2, LOC_Os01g09000.1
GO:0046483	heterocycle metabolic process	P	15	140	451	3839	0.69035	0.997413	LOC_Os02g47860.2, LOC_Os01g09000.1, LOC_Os07g49270.2, LOC_Os08g25460.1, LOC_Os01g71970.1, LOC_Os07g30170.1, LOC_Os04g28180.1, LOC_Os01g72240.1, LOC_Os01g71240.1, LOC_Os05g05840.1, LOC_Os02g52450.1, LOC_Os11g31330.1, LOC_Os05g46490.2, LOC_Os07g44630.1, LOC_Os04g35010.1
GO:1901360	organic cyclic compound metabolic process	P	15	140	451	3839	0.69035	0.997413	LOC_Os02g47860.2, LOC_Os01g09000.1, LOC_Os07g49270.2, LOC_Os08g25460.1, LOC_Os01g71970.1, LOC_Os04g28180.1, LOC_Os07g30170.1, LOC_Os01g72240.1, LOC_Os01g71240.1, LOC_Os05g05840.1, LOC_Os02g52450.1, LOC_Os11g31330.1, LOC_Os05g46490.2, LOC_Os07g44630.1, LOC_Os04g35010.1
GO:0008135	translation factor activity, RNA binding	F	2	140	65	3839	0.693246	0.997413	LOC_Os12g32240.1, LOC_Os02g12794.3
GO:0009653	anatomical structure morphogenesis	P	4	140	133	3839	0.723245	0.997413	LOC_Os02g57630.2, LOC_Os06g45830.1, LOC_Os01g16714.1, LOC_Os02g51040.1
GO:0050896	response to stimulus	P	32	140	954	3839	0.741003	0.997413	LOC_Os01g22520.1, LOC_Os02g14630.1, LOC_Os03g03660.1, LOC_Os02g52150.2, LOC_Os01g71474.1, LOC_Os02g03450.1, LOC_Os07g10770.1, LOC_Os11g01600.1, LOC_Os11g34140.1, LOC_Os05g35290.1, LOC_Os03g04220.1, LOC_Os05g06750.1, LOC_Os05g46490.2, LOC_Os01g02120.1, LOC_Os03g17170.1, LOC_Os07g30170.1, LOC_Os06g13720.1, LOC_Os06g36800.1, LOC_Os02g15070.1, LOC_Os01g16040.1, LOC_Os06g09240.1, LOC_Os01g72240.1, LOC…
GO:0005794	Golgi apparatus	C	2	140	73	3839	0.75303	0.997413	LOC_Os06g44140.1, LOC_Os07g10770.1
GO:0006629	lipid metabolic process	P	5	140	177	3839	0.782935	0.997413	LOC_Os02g17650.1, LOC_Os04g43200.1, LOC_Os06g36800.1, LOC_Os01g55360.2, LOC_Os06g06260.1
GO:0005783	endoplasmic reticulum	C	4	140	145	3839	0.78378	0.997413	LOC_Os11g34140.1, LOC_Os02g21650.1, LOC_Os10g40040.1, LOC_Os01g67960.1
GO:0044238	primary metabolic process	P	50	140	1481	3839	0.786714	0.997413	LOC_Os08g42740.2, LOC_Os05g37450.1, LOC_Os08g44860.5, LOC_Os02g57630.2, LOC_Os05g46490.2, LOC_Os02g48660.1, LOC_Os02g47860.2, LOC_Os10g36490.1, LOC_Os06g36770.1, LOC_Os02g12794.3, LOC_Os07g39020.1, LOC_Os02g52450.1, LOC_Os04g02900.1, LOC_Os11g31330.1, LOC_Os07g10770.1, LOC_Os03g03660.1, LOC_Os12g32240.1, LOC_Os08g44860.1, LOC_Os05g32710.1, LOC_Os01g54010.1, LOC_Os04g48770.2, LOC_Os05g05840.1, LOC…
GO:0071704	organic substance metabolic process	P	50	140	1481	3839	0.786714	0.997413	LOC_Os01g16040.1, LOC_Os08g37380.2, LOC_Os02g26480.2, LOC_Os01g72240.1, LOC_Os07g30170.1, LOC_Os06g04200.1, LOC_Os01g55360.2, LOC_Os06g36800.1, LOC_Os06g48940.1, LOC_Os06g06260.1, LOC_Os04g35010.1, LOC_Os07g44630.1, LOC_Os07g47120.1, LOC_Os01g71240.1, LOC_Os05g05840.1, LOC_Os04g03796.1, LOC_Os04g43200.1, LOC_Os04g40500.1, LOC_Os10g26680.1, LOC_Os02g36600.1, LOC_Os04g14790.1, LOC_Os04g34930.1, LOC…
GO:0016049	cell growth	P	2	140	80	3839	0.796898	0.997413	LOC_Os06g45830.1, LOC_Os02g51040.1
GO:0044422	organelle part	C	5	140	182	3839	0.803145	0.997413	LOC_Os08g25460.1, LOC_Os10g31900.1, LOC_Os03g22690.1, LOC_Os07g44630.1, LOC_Os04g28180.1
GO:0044428	nuclear part	C	5	140	182	3839	0.803145	0.997413	LOC_Os10g31900.1, LOC_Os03g22690.1, LOC_Os07g44630.1, LOC_Os04g28180.1, LOC_Os08g25460.1
GO:0044446	intracellular organelle part	C	5	140	182	3839	0.803145	0.997413	LOC_Os08g25460.1, LOC_Os04g28180.1, LOC_Os10g31900.1, LOC_Os07g44630.1, LOC_Os03g22690.1
GO:0005515	protein binding	F	19	140	609	3839	0.807427	0.997413	LOC_Os11g31330.1, LOC_Os02g03450.1, LOC_Os01g71474.1, LOC_Os02g47510.1, LOC_Os07g39020.1, LOC_Os06g36840.1, LOC_Os06g04200.1, LOC_Os03g22690.1, LOC_Os03g03660.1, LOC_Os01g22520.1, LOC_Os05g51670.1, LOC_Os02g57630.2, LOC_Os07g25690.1, LOC_Os05g06750.1, LOC_Os04g03796.1, LOC_Os01g71240.1, LOC_Os10g36490.1, LOC_Os04g34930.1, LOC_Os07g49270.2
GO:0009056	catabolic process	P	12	140	405	3839	0.819053	0.997413	LOC_Os04g48770.2, LOC_Os04g14790.1, LOC_Os01g62420.1, LOC_Os07g30170.1, LOC_Os05g12450.1, LOC_Os05g35290.1, LOC_Os03g04220.1, LOC_Os02g14630.1, LOC_Os07g47120.1, LOC_Os02g57630.2, LOC_Os04g02900.1, LOC_Os01g71240.1
GO:0009536	plastid	C	31	140	968	3839	0.829107	0.997413	LOC_Os08g44860.5, LOC_Os01g39780.1, LOC_Os01g04630.1, LOC_Os04g43200.1, LOC_Os01g11880.1, LOC_Os03g07420.1, LOC_Os01g71240.1, LOC_Os02g07350.1, LOC_Os08g15500.1, LOC_Os06g11812.1, LOC_Os01g03040.1, LOC_Os12g08760.1, LOC_Os04g28180.1, LOC_Os04g55930.1, LOC_Os01g62420.1, LOC_Os02g48660.1, LOC_Os02g17650.1, LOC_Os09g11510.1, LOC_Os12g38900.1, LOC_Os08g37380.2, LOC_Os01g16040.1, LOC_Os04g02900.1, LOC…
GO:0043231	intracellular membrane-bounded organelle	C	67	140	1975	3839	0.829361	0.997413	LOC_Os06g36800.1, LOC_Os06g13720.1, LOC_Os06g36840.1, LOC_Os01g16040.1, LOC_Os02g17650.1, LOC_Os01g09246.1, LOC_Os12g38900.1, LOC_Os06g44140.1, LOC_Os07g49270.2, LOC_Os01g71970.1, LOC_Os01g62420.1, LOC_Os11g34710.1, LOC_Os02g21650.1, LOC_Os02g07350.1, LOC_Os01g39780.1, LOC_Os07g44630.1, LOC_Os08g44860.1, LOC_Os01g22520.1, LOC_Os01g46380.1, LOC_Os03g62370.1, LOC_Os11g03710.1, LOC_Os04g02900.1, LOC…
GO:0009058	biosynthetic process	P	29	140	919	3839	0.844345	0.997413	LOC_Os07g10770.1, LOC_Os11g31330.1, LOC_Os02g12794.3, LOC_Os06g36840.1, LOC_Os06g06720.1, LOC_Os01g72240.1, LOC_Os01g46380.1, LOC_Os06g04200.1, LOC_Os12g32240.1, LOC_Os03g03660.1, LOC_Os01g55360.2, LOC_Os06g36800.1, LOC_Os05g32710.1, LOC_Os04g35010.1, LOC_Os07g44630.1, LOC_Os07g47120.1, LOC_Os05g05840.1, LOC_Os03g27230.1, LOC_Os04g28180.1, LOC_Os01g71970.1, LOC_Os12g38900.1, LOC_Os05g35290.1, LOC…
GO:0043227	membrane-bounded organelle	C	67	140	1991	3839	0.853689	0.997413	LOC_Os01g04630.1, LOC_Os06g06260.1, LOC_Os04g35010.1, LOC_Os10g31900.1, LOC_Os01g71240.1, LOC_Os04g43200.1, LOC_Os04g14790.1, LOC_Os04g34930.1, LOC_Os04g28180.1, LOC_Os01g03040.1, LOC_Os06g11812.1, LOC_Os12g08760.1, LOC_Os08g25460.1, LOC_Os09g11510.1, LOC_Os08g37380.2, LOC_Os02g47510.1, LOC_Os02g26480.2, LOC_Os03g42900.1, LOC_Os06g04200.1, LOC_Os06g04950.1, LOC_Os01g02120.1, LOC_Os10g40040.1, LOC…
GO:0003723	RNA binding	F	5	140	201	3839	0.866785	0.997413	LOC_Os12g32240.1, LOC_Os09g29630.1, LOC_Os02g12794.3, LOC_Os10g31900.1, LOC_Os03g42900.1
GO:0005634	nucleus	C	14	140	488	3839	0.868594	0.997413	LOC_Os03g42900.1, LOC_Os06g13720.1, LOC_Os04g34930.1, LOC_Os04g28180.1, LOC_Os01g71970.1, LOC_Os03g22690.1, LOC_Os07g49270.2, LOC_Os08g25460.1, LOC_Os04g35010.1, LOC_Os07g44630.1, LOC_Os02g57630.2, LOC_Os05g46490.2, LOC_Os10g31900.1, LOC_Os01g02120.1
GO:0005829	cytosol	C	31	140	992	3839	0.868791	0.997413	LOC_Os10g36490.1, LOC_Os06g36770.1, LOC_Os01g62420.1, LOC_Os04g28180.1, LOC_Os01g09000.1, LOC_Os02g48660.1, LOC_Os12g38900.1, LOC_Os07g49270.2, LOC_Os07g44630.1, LOC_Os05g51670.1, LOC_Os06g45830.1, LOC_Os08g44860.5, LOC_Os07g25690.1, LOC_Os01g53460.1, LOC_Os03g13450.2, LOC_Os02g07350.1, LOC_Os05g05840.1, LOC_Os04g48770.2, LOC_Os06g13720.1, LOC_Os07g30170.1, LOC_Os08g44860.1, LOC_Os01g12830.1, LOC…
GO:0012505	endomembrane system	C	7	140	271	3839	0.87616	0.997413	LOC_Os03g22690.1, LOC_Os07g10770.1, LOC_Os11g34140.1, LOC_Os10g40040.1, LOC_Os01g67960.1, LOC_Os06g44140.1, LOC_Os02g21650.1
GO:0005730	nucleolus	C	3	140	137	3839	0.884145	0.997413	LOC_Os03g22690.1, LOC_Os10g31900.1, LOC_Os04g28180.1
GO:0040007	growth	P	2	140	100	3839	0.886693	0.997413	LOC_Os06g45830.1, LOC_Os02g51040.1
GO:0005488	binding	F	55	140	1688	3839	0.889949	0.997413	LOC_Os08g44860.1, LOC_Os03g03660.1, LOC_Os12g32240.1, LOC_Os01g16714.1, LOC_Os01g22520.1, LOC_Os03g22690.1, LOC_Os01g46380.1, LOC_Os05g19970.1, LOC_Os06g04910.1, LOC_Os07g39020.1, LOC_Os05g19670.1, LOC_Os02g12794.3, LOC_Os11g31330.1, LOC_Os03g16220.1, LOC_Os02g03450.1, LOC_Os01g71474.1, LOC_Os02g47860.2, LOC_Os04g43360.1, LOC_Os10g36490.1, LOC_Os06g36770.1, LOC_Os03g17170.1, LOC_Os01g02120.1, LOC…
GO:0000166	nucleotide binding	F	11	140	407	3839	0.891638	0.997413	LOC_Os06g36770.1, LOC_Os01g16714.1, LOC_Os01g22520.1, LOC_Os06g48940.1, LOC_Os01g12830.1, LOC_Os02g47860.2, LOC_Os05g06750.1, LOC_Os10g31900.1, LOC_Os07g44630.1, LOC_Os05g05840.1, LOC_Os06g36840.1
GO:0036094	small molecule binding	F	11	140	407	3839	0.891638	0.997413	LOC_Os05g06750.1, LOC_Os07g44630.1, LOC_Os10g31900.1, LOC_Os06g36840.1, LOC_Os05g05840.1, LOC_Os06g36770.1, LOC_Os01g16714.1, LOC_Os01g22520.1, LOC_Os02g47860.2, LOC_Os06g48940.1, LOC_Os01g12830.1
GO:1901265	nucleoside phosphate binding	F	11	140	407	3839	0.891638	0.997413	LOC_Os06g36770.1, LOC_Os02g47860.2, LOC_Os06g48940.1, LOC_Os01g12830.1, LOC_Os01g16714.1, LOC_Os01g22520.1, LOC_Os07g44630.1, LOC_Os10g31900.1, LOC_Os05g06750.1, LOC_Os06g36840.1, LOC_Os05g05840.1
GO:0006412	translation	P	6	140	245	3839	0.892662	0.997413	LOC_Os12g32240.1, LOC_Os05g05840.1, LOC_Os02g12794.3, LOC_Os01g09000.1, LOC_Os02g48660.1, LOC_Os04g28180.1
GO:0006518	peptide metabolic process	P	6	140	245	3839	0.892662	0.997413	LOC_Os04g28180.1, LOC_Os12g32240.1, LOC_Os05g05840.1, LOC_Os02g12794.3, LOC_Os01g09000.1, LOC_Os02g48660.1
GO:0009059	macromolecule biosynthetic process	P	6	140	245	3839	0.892662	0.997413	LOC_Os12g32240.1, LOC_Os02g12794.3, LOC_Os05g05840.1, LOC_Os01g09000.1, LOC_Os02g48660.1, LOC_Os04g28180.1
GO:0010467	gene expression	P	6	140	245	3839	0.892662	0.997413	LOC_Os12g32240.1, LOC_Os02g12794.3, LOC_Os05g05840.1, LOC_Os01g09000.1, LOC_Os02g48660.1, LOC_Os04g28180.1
GO:0034645	cellular macromolecule biosynthetic process	P	6	140	245	3839	0.892662	0.997413	LOC_Os01g09000.1, LOC_Os02g48660.1, LOC_Os12g32240.1, LOC_Os02g12794.3, LOC_Os05g05840.1, LOC_Os04g28180.1
GO:0043043	peptide biosynthetic process	P	6	140	245	3839	0.892662	0.997413	LOC_Os02g12794.3, LOC_Os05g05840.1, LOC_Os12g32240.1, LOC_Os02g48660.1, LOC_Os01g09000.1, LOC_Os04g28180.1
GO:0043603	cellular amide metabolic process	P	6	140	245	3839	0.892662	0.997413	LOC_Os01g09000.1, LOC_Os02g48660.1, LOC_Os12g32240.1, LOC_Os05g05840.1, LOC_Os02g12794.3, LOC_Os04g28180.1
GO:0043604	amide biosynthetic process	P	6	140	245	3839	0.892662	0.997413	LOC_Os04g28180.1, LOC_Os02g48660.1, LOC_Os01g09000.1, LOC_Os02g12794.3, LOC_Os05g05840.1, LOC_Os12g32240.1
GO:0044249	cellular biosynthetic process	P	6	140	245	3839	0.892662	0.997413	LOC_Os01g09000.1, LOC_Os02g48660.1, LOC_Os12g32240.1, LOC_Os05g05840.1, LOC_Os02g12794.3, LOC_Os04g28180.1
GO:0044271	cellular nitrogen compound biosynthetic process	P	6	140	245	3839	0.892662	0.997413	LOC_Os04g28180.1, LOC_Os01g09000.1, LOC_Os02g48660.1, LOC_Os12g32240.1, LOC_Os02g12794.3, LOC_Os05g05840.1
GO:1901566	organonitrogen compound biosynthetic process	P	6	140	245	3839	0.892662	0.997413	LOC_Os04g28180.1, LOC_Os02g48660.1, LOC_Os01g09000.1, LOC_Os05g05840.1, LOC_Os02g12794.3, LOC_Os12g32240.1
GO:1901576	organic substance biosynthetic process	P	6	140	245	3839	0.892662	0.997413	LOC_Os04g28180.1, LOC_Os01g09000.1, LOC_Os02g48660.1, LOC_Os12g32240.1, LOC_Os05g05840.1, LOC_Os02g12794.3
GO:0016301	kinase activity	F	4	140	179	3839	0.899968	0.997413	LOC_Os02g47860.2, LOC_Os06g48940.1, LOC_Os03g03660.1, LOC_Os07g44630.1
GO:0016772	transferase activity, transferring phosphorus-containing groups	F	4	140	179	3839	0.899968	0.997413	LOC_Os06g48940.1, LOC_Os02g47860.2, LOC_Os03g03660.1, LOC_Os07g44630.1
GO:0034641	cellular nitrogen compound metabolic process	P	18	140	633	3839	0.905785	0.997413	LOC_Os01g72240.1, LOC_Os02g12794.3, LOC_Os02g52450.1, LOC_Os11g31330.1, LOC_Os12g32240.1, LOC_Os07g30170.1, LOC_Os05g05840.1, LOC_Os01g71240.1, LOC_Os05g46490.2, LOC_Os07g44630.1, LOC_Os04g35010.1, LOC_Os02g48660.1, LOC_Os01g09000.1, LOC_Os02g47860.2, LOC_Os08g25460.1, LOC_Os07g49270.2, LOC_Os01g71970.1, LOC_Os04g28180.1
GO:0007154	cell communication	P	4	140	197	3839	0.935852	0.997413	LOC_Os07g30170.1, LOC_Os01g72240.1, LOC_Os03g17170.1, LOC_Os03g03660.1
GO:0043226	organelle	C	67	140	2074	3839	0.942504	0.997413	LOC_Os01g16040.1, LOC_Os06g36840.1, LOC_Os06g13720.1, LOC_Os06g36800.1, LOC_Os07g44630.1, LOC_Os01g39780.1, LOC_Os11g34710.1, LOC_Os02g21650.1, LOC_Os02g07350.1, LOC_Os01g71970.1, LOC_Os01g62420.1, LOC_Os02g17650.1, LOC_Os01g09246.1, LOC_Os07g49270.2, LOC_Os06g44140.1, LOC_Os12g38900.1, LOC_Os07g10770.1, LOC_Os04g02900.1, LOC_Os06g06720.1, LOC_Os03g62370.1, LOC_Os01g46380.1, LOC_Os11g03710.1, LOC…
GO:0043229	intracellular organelle	C	67	140	2074	3839	0.942504	0.997413	LOC_Os06g47000.2, LOC_Os10g40040.1, LOC_Os01g11880.1, LOC_Os01g02120.1, LOC_Os03g22690.1, LOC_Os01g54010.1, LOC_Os05g32710.1, LOC_Os02g03450.1, LOC_Os01g71474.1, LOC_Os11g01600.1, LOC_Os06g04910.1, LOC_Os01g03040.1, LOC_Os06g11812.1, LOC_Os12g08760.1, LOC_Os04g34930.1, LOC_Os04g14790.1, LOC_Os04g28180.1, LOC_Os08g25460.1, LOC_Os09g11510.1, LOC_Os10g31900.1, LOC_Os01g04630.1, LOC_Os06g06260.1, LOC…
GO:0071944	cell periphery	C	22	140	789	3839	0.943144	0.997413	LOC_Os02g12794.3, LOC_Os05g19670.1, LOC_Os07g39020.1, LOC_Os07g10770.1, LOC_Os01g71474.1, LOC_Os03g19690.1, LOC_Os08g44860.1, LOC_Os12g22030.1, LOC_Os03g03660.1, LOC_Os03g62370.1, LOC_Os08g13920.1, LOC_Os01g46380.1, LOC_Os04g03796.1, LOC_Os04g51780.1, LOC_Os01g71240.1, LOC_Os08g44860.5, LOC_Os07g25690.1, LOC_Os02g48660.1, LOC_Os06g44140.1, LOC_Os04g28180.1, LOC_Os01g62420.1, LOC_Os10g26680.1
GO:0006807	nitrogen compound metabolic process	P	33	140	1119	3839	0.944622	0.997413	LOC_Os04g03796.1, LOC_Os01g71240.1, LOC_Os05g05840.1, LOC_Os07g44630.1, LOC_Os04g35010.1, LOC_Os01g09000.1, LOC_Os07g49270.2, LOC_Os08g25460.1, LOC_Os01g71970.1, LOC_Os04g28180.1, LOC_Os04g34930.1, LOC_Os01g62420.1, LOC_Os02g26480.2, LOC_Os01g72240.1, LOC_Os01g16040.1, LOC_Os07g30170.1, LOC_Os08g42740.2, LOC_Os02g57630.2, LOC_Os05g46490.2, LOC_Os08g44860.5, LOC_Os02g47860.2, LOC_Os02g48660.1, LOC…
GO:0009607	response to biotic stimulus	P	4	140	203	3839	0.944949	0.997413	LOC_Os01g71474.1, LOC_Os04g43200.1, LOC_Os11g01600.1, LOC_Os01g71240.1
GO:0044237	cellular metabolic process	P	30	140	1035	3839	0.947875	0.997413	LOC_Os07g30170.1, LOC_Os03g03660.1, LOC_Os12g32240.1, LOC_Os05g32710.1, LOC_Os01g16040.1, LOC_Os11g31330.1, LOC_Os02g12794.3, LOC_Os02g52450.1, LOC_Os01g72240.1, LOC_Os04g02900.1, LOC_Os04g28180.1, LOC_Os04g14790.1, LOC_Os04g34930.1, LOC_Os01g62420.1, LOC_Os08g15500.1, LOC_Os01g71970.1, LOC_Os06g36770.1, LOC_Os07g49270.2, LOC_Os08g25460.1, LOC_Os02g48660.1, LOC_Os01g09000.1, LOC_Os02g47860.2, LOC…
GO:0044424	intracellular part	C	87	140	2617	3839	0.949104	0.997413	LOC_Os05g51670.1, LOC_Os07g25690.1, LOC_Os01g11880.1, LOC_Os10g40040.1, LOC_Os03g13450.2, LOC_Os01g02120.1, LOC_Os06g47000.2, LOC_Os05g35290.1, LOC_Os03g16220.1, LOC_Os02g03450.1, LOC_Os01g71474.1, LOC_Os11g01600.1, LOC_Os06g04910.1, LOC_Os04g48770.2, LOC_Os03g22690.1, LOC_Os01g54010.1, LOC_Os05g32710.1, LOC_Os10g31900.1, LOC_Os06g45830.1, LOC_Os06g06260.1, LOC_Os04g35010.1, LOC_Os01g04630.1, LOC…
GO:0019538	protein metabolic process	P	21	140	772	3839	0.953916	0.997413	LOC_Os07g39020.1, LOC_Os02g12794.3, LOC_Os02g26480.2, LOC_Os01g16040.1, LOC_Os03g03660.1, LOC_Os12g32240.1, LOC_Os08g44860.1, LOC_Os01g54010.1, LOC_Os04g48770.2, LOC_Os05g05840.1, LOC_Os08g42740.2, LOC_Os04g03796.1, LOC_Os08g44860.5, LOC_Os02g57630.2, LOC_Os01g09000.1, LOC_Os02g48660.1, LOC_Os04g28180.1, LOC_Os01g62420.1, LOC_Os04g34930.1, LOC_Os06g36770.1, LOC_Os10g36490.1
GO:1901564	organonitrogen compound metabolic process	P	21	140	772	3839	0.953916	0.997413	LOC_Os01g09000.1, LOC_Os02g48660.1, LOC_Os06g36770.1, LOC_Os10g36490.1, LOC_Os04g28180.1, LOC_Os01g62420.1, LOC_Os04g34930.1, LOC_Os04g03796.1, LOC_Os05g05840.1, LOC_Os08g42740.2, LOC_Os02g57630.2, LOC_Os08g44860.5, LOC_Os08g44860.1, LOC_Os03g03660.1, LOC_Os12g32240.1, LOC_Os04g48770.2, LOC_Os01g54010.1, LOC_Os02g26480.2, LOC_Os07g39020.1, LOC_Os02g12794.3, LOC_Os01g16040.1
GO:0043170	macromolecule metabolic process	P	22	140	803	3839	0.954138	0.997413	LOC_Os01g54010.1, LOC_Os04g48770.2, LOC_Os12g32240.1, LOC_Os03g03660.1, LOC_Os08g44860.1, LOC_Os01g16040.1, LOC_Os07g39020.1, LOC_Os02g12794.3, LOC_Os02g26480.2, LOC_Os01g62420.1, LOC_Os04g28180.1, LOC_Os04g34930.1, LOC_Os06g36770.1, LOC_Os10g36490.1, LOC_Os01g09000.1, LOC_Os02g48660.1, LOC_Os08g44860.5, LOC_Os05g46490.2, LOC_Os02g57630.2, LOC_Os05g05840.1, LOC_Os08g42740.2, LOC_Os04g03796.1
GO:0016043	cellular component organization	P	6	140	285	3839	0.955443	0.997413	LOC_Os11g03710.1, LOC_Os04g34930.1, LOC_Os02g03450.1, LOC_Os10g36490.1, LOC_Os06g45830.1, LOC_Os02g51040.1
GO:0071840	cellular component organization or biogenesis	P	6	140	285	3839	0.955443	0.997413	LOC_Os02g51040.1, LOC_Os04g34930.1, LOC_Os02g03450.1, LOC_Os11g03710.1, LOC_Os06g45830.1, LOC_Os10g36490.1
GO:0006950	response to stress	P	17	140	651	3839	0.956468	0.997413	LOC_Os11g01600.1, LOC_Os01g72240.1, LOC_Os01g71474.1, LOC_Os07g10770.1, LOC_Os02g14630.1, LOC_Os06g36800.1, LOC_Os02g52150.2, LOC_Os06g13720.1, LOC_Os01g71240.1, LOC_Os04g43200.1, LOC_Os05g46490.2, LOC_Os03g04220.1, LOC_Os05g35290.1, LOC_Os02g17650.1, LOC_Os05g12450.1, LOC_Os06g14324.1, LOC_Os01g62420.1
GO:0006464	cellular protein modification process	P	6	140	292	3839	0.962172	0.997413	LOC_Os06g36770.1, LOC_Os02g57630.2, LOC_Os04g34930.1, LOC_Os01g62420.1, LOC_Os03g03660.1, LOC_Os08g42740.2
GO:0036211	protein modification process	P	6	140	292	3839	0.962172	0.997413	LOC_Os04g34930.1, LOC_Os01g62420.1, LOC_Os06g36770.1, LOC_Os02g57630.2, LOC_Os03g03660.1, LOC_Os08g42740.2
GO:0043412	macromolecule modification	P	6	140	292	3839	0.962172	0.997413	LOC_Os04g34930.1, LOC_Os01g62420.1, LOC_Os06g36770.1, LOC_Os02g57630.2, LOC_Os03g03660.1, LOC_Os08g42740.2
GO:0005623	cell	C	103	140	3049	3839	0.964908	0.997413	LOC_Os05g32710.1, LOC_Os01g54010.1, LOC_Os03g22690.1, LOC_Os04g48770.2, LOC_Os08g13920.1, LOC_Os06g04910.1, LOC_Os11g01600.1, LOC_Os03g16220.1, LOC_Os08g25070.1, LOC_Os02g03450.1, LOC_Os01g71474.1, LOC_Os02g46290.1, LOC_Os05g35290.1, LOC_Os06g47000.2, LOC_Os01g02120.1, LOC_Os11g44940.1, LOC_Os01g11880.1, LOC_Os10g40040.1, LOC_Os03g13450.2, LOC_Os07g25690.1, LOC_Os05g51670.1, LOC_Os06g04950.1, LOC…
GO:0097159	organic cyclic compound binding	F	16	140	639	3839	0.969216	0.997413	LOC_Os09g29630.1, LOC_Os02g47860.2, LOC_Os06g36770.1, LOC_Os05g05840.1, LOC_Os04g35010.1, LOC_Os05g06750.1, LOC_Os07g44630.1, LOC_Os10g31900.1, LOC_Os12g32240.1, LOC_Os01g22520.1, LOC_Os01g16714.1, LOC_Os01g12830.1, LOC_Os06g48940.1, LOC_Os03g42900.1, LOC_Os06g36840.1, LOC_Os02g12794.3
GO:1901363	heterocyclic compound binding	F	16	140	639	3839	0.969216	0.997413	LOC_Os06g36770.1, LOC_Os09g29630.1, LOC_Os02g47860.2, LOC_Os05g06750.1, LOC_Os04g35010.1, LOC_Os10g31900.1, LOC_Os07g44630.1, LOC_Os05g05840.1, LOC_Os03g42900.1, LOC_Os01g22520.1, LOC_Os01g16714.1, LOC_Os12g32240.1, LOC_Os01g12830.1, LOC_Os06g48940.1, LOC_Os02g12794.3, LOC_Os06g36840.1
GO:0005622	intracellular	C	87	140	2653	3839	0.970284	0.997413	LOC_Os02g26480.2, LOC_Os02g47510.1, LOC_Os01g72240.1, LOC_Os08g37380.2, LOC_Os06g48940.1, LOC_Os06g04950.1, LOC_Os06g04200.1, LOC_Os03g42900.1, LOC_Os07g30170.1, LOC_Os04g43200.1, LOC_Os01g71240.1, LOC_Os05g05840.1, LOC_Os10g31900.1, LOC_Os06g45830.1, LOC_Os04g35010.1, LOC_Os06g06260.1, LOC_Os01g04630.1, LOC_Os09g11510.1, LOC_Os08g25460.1, LOC_Os12g08760.1, LOC_Os06g11812.1, LOC_Os01g03040.1, LOC…
GO:0003676	nucleic acid binding	F	6	140	312	3839	0.97665	0.997413	LOC_Os09g29630.1, LOC_Os12g32240.1, LOC_Os02g12794.3, LOC_Os04g35010.1, LOC_Os03g42900.1, LOC_Os10g31900.1
GO:0006810	transport	P	10	140	461	3839	0.979709	0.997413	LOC_Os02g17650.1, LOC_Os03g03660.1, LOC_Os03g22690.1, LOC_Os11g03710.1, LOC_Os11g34140.1, LOC_Os04g14790.1, LOC_Os02g21650.1, LOC_Os01g71240.1, LOC_Os01g16040.1, LOC_Os02g03450.1
GO:0051179	localization	P	10	140	461	3839	0.979709	0.997413	LOC_Os03g03660.1, LOC_Os02g17650.1, LOC_Os11g34140.1, LOC_Os04g14790.1, LOC_Os11g03710.1, LOC_Os03g22690.1, LOC_Os01g71240.1, LOC_Os02g21650.1, LOC_Os02g03450.1, LOC_Os01g16040.1
GO:0051234	establishment of localization	P	10	140	461	3839	0.979709	0.997413	LOC_Os11g34140.1, LOC_Os04g14790.1, LOC_Os11g03710.1, LOC_Os03g22690.1, LOC_Os03g03660.1, LOC_Os02g17650.1, LOC_Os02g03450.1, LOC_Os01g16040.1, LOC_Os01g71240.1, LOC_Os02g21650.1
GO:0044444	cytoplasmic part	C	75	140	2363	3839	0.979801	0.997413	LOC_Os11g03710.1, LOC_Os01g46380.1, LOC_Os03g62370.1, LOC_Os03g03660.1, LOC_Os01g22520.1, LOC_Os08g44860.1, LOC_Os07g10770.1, LOC_Os02g12794.3, LOC_Os06g06720.1, LOC_Os04g02900.1, LOC_Os04g55930.1, LOC_Os11g34140.1, LOC_Os06g36770.1, LOC_Os10g36490.1, LOC_Os08g15500.1, LOC_Os02g48660.1, LOC_Os01g67960.1, LOC_Os04g55730.1, LOC_Os05g06750.1, LOC_Os08g44860.5, LOC_Os09g20440.1, LOC_Os03g07420.1, LOC…
GO:0007165	signal transduction	P	2	140	155	3839	0.98008	0.997413	LOC_Os03g17170.1, LOC_Os03g03660.1
GO:0050794	regulation of cellular process	P	2	140	155	3839	0.98008	0.997413	LOC_Os03g03660.1, LOC_Os03g17170.1
GO:0051716	cellular response to stimulus	P	2	140	155	3839	0.98008	0.997413	LOC_Os03g17170.1, LOC_Os03g03660.1
GO:0023052	signaling	P	2	140	158	3839	0.981959	0.997413	LOC_Os03g17170.1, LOC_Os03g03660.1
GO:0044700	single organism signaling	P	2	140	158	3839	0.981959	0.997413	LOC_Os03g17170.1, LOC_Os03g03660.1
GO:0044267	cellular protein metabolic process	P	12	140	535	3839	0.981976	0.997413	LOC_Os02g48660.1, LOC_Os01g09000.1, LOC_Os12g32240.1, LOC_Os03g03660.1, LOC_Os06g36770.1, LOC_Os04g34930.1, LOC_Os04g28180.1, LOC_Os01g62420.1, LOC_Os08g42740.2, LOC_Os02g12794.3, LOC_Os05g05840.1, LOC_Os02g57630.2
GO:0044260	cellular macromolecule metabolic process	P	13	140	569	3839	0.982099	0.997413	LOC_Os06g36770.1, LOC_Os04g34930.1, LOC_Os01g62420.1, LOC_Os04g28180.1, LOC_Os02g48660.1, LOC_Os01g09000.1, LOC_Os12g32240.1, LOC_Os03g03660.1, LOC_Os02g57630.2, LOC_Os05g46490.2, LOC_Os02g12794.3, LOC_Os05g05840.1, LOC_Os08g42740.2
GO:0005886	plasma membrane	C	14	140	606	3839	0.983372	0.997413	LOC_Os04g51780.1, LOC_Os01g71240.1, LOC_Os02g12794.3, LOC_Os07g10770.1, LOC_Os08g44860.5, LOC_Os07g25690.1, LOC_Os03g19690.1, LOC_Os08g44860.1, LOC_Os02g48660.1, LOC_Os12g22030.1, LOC_Os03g03660.1, LOC_Os06g44140.1, LOC_Os04g28180.1, LOC_Os01g62420.1
GO:0044763	single-organism cellular process	P	3	140	210	3839	0.985465	0.997413	LOC_Os06g45830.1, LOC_Os02g51040.1, LOC_Os01g71240.1
GO:0005737	cytoplasm	C	78	140	2465	3839	0.986118	0.997413	LOC_Os08g44860.1, LOC_Os01g22520.1, LOC_Os03g03660.1, LOC_Os03g62370.1, LOC_Os01g46380.1, LOC_Os11g03710.1, LOC_Os04g02900.1, LOC_Os06g06720.1, LOC_Os02g12794.3, LOC_Os07g10770.1, LOC_Os04g55730.1, LOC_Os01g67960.1, LOC_Os02g48660.1, LOC_Os03g04220.1, LOC_Os08g15500.1, LOC_Os10g36490.1, LOC_Os06g36770.1, LOC_Os11g34140.1, LOC_Os04g55930.1, LOC_Os01g53460.1, LOC_Os03g07420.1, LOC_Os09g20440.1, LOC…
GO:0044464	cell part	C	94	140	2885	3839	0.988558	0.997413	LOC_Os04g35010.1, LOC_Os06g06260.1, LOC_Os01g04630.1, LOC_Os10g31900.1, LOC_Os06g45830.1, LOC_Os05g05840.1, LOC_Os01g71240.1, LOC_Os04g43200.1, LOC_Os10g26680.1, LOC_Os04g14790.1, LOC_Os04g34930.1, LOC_Os04g28180.1, LOC_Os12g08760.1, LOC_Os01g03040.1, LOC_Os06g11812.1, LOC_Os09g11510.1, LOC_Os08g25460.1, LOC_Os08g37380.2, LOC_Os02g26480.2, LOC_Os02g47510.1, LOC_Os01g72240.1, LOC_Os03g42900.1, LOC…
GO:0005198	structural molecule activity	F	2	140	178	3839	0.990759	0.997413	LOC_Os04g28180.1, LOC_Os02g48660.1
GO:0050789	regulation of biological process	P	2	140	180	3839	0.991364	0.997413	LOC_Os03g03660.1, LOC_Os03g17170.1
GO:0005215	transporter activity	F	3	140	232	3839	0.992632	0.997413	LOC_Os11g03710.1, LOC_Os01g16040.1, LOC_Os01g71240.1
GO:0005840	ribosome	C	2	140	186	3839	0.992957	0.997413	LOC_Os02g48660.1, LOC_Os04g28180.1
GO:0030529	intracellular ribonucleoprotein complex	C	2	140	186	3839	0.992957	0.997413	LOC_Os04g28180.1, LOC_Os02g48660.1
GO:0032991	macromolecular complex	C	2	140	186	3839	0.992957	0.997413	LOC_Os02g48660.1, LOC_Os04g28180.1
GO:1990904	ribonucleoprotein complex	C	2	140	186	3839	0.992957	0.997413	LOC_Os02g48660.1, LOC_Os04g28180.1
GO:0009987	cellular process	P	69	140	2268	3839	0.993248	0.997413	LOC_Os02g14630.1, LOC_Os05g32710.1, LOC_Os04g48770.2, LOC_Os08g13920.1, LOC_Os02g52450.1, LOC_Os02g03450.1, LOC_Os11g31330.1, LOC_Os05g35290.1, LOC_Os02g47860.2, LOC_Os06g04820.1, LOC_Os05g51670.1, LOC_Os01g55360.2, LOC_Os02g51040.1, LOC_Os06g48940.1, LOC_Os07g30170.1, LOC_Os06g04200.1, LOC_Os01g72240.1, LOC_Os08g37380.2, LOC_Os09g29630.1, LOC_Os08g25460.1, LOC_Os05g12450.1, LOC_Os04g14790.1, LOC…
GO:0009579	thylakoid	C	2	140	201	3839	0.995791	0.997413	LOC_Os06g11812.1, LOC_Os01g16040.1
GO:0043228	non-membrane-bounded organelle	C	4	140	308	3839	0.997213	0.997413	LOC_Os10g31900.1, LOC_Os03g22690.1, LOC_Os04g28180.1, LOC_Os02g48660.1
GO:0043232	intracellular non-membrane-bounded organelle	C	4	140	308	3839	0.997213	0.997413	LOC_Os04g28180.1, LOC_Os03g22690.1, LOC_Os10g31900.1, LOC_Os02g48660.1
GO:0016020	membrane	C	32	140	1268	3839	0.997244	0.997413	LOC_Os02g48660.1, LOC_Os01g67960.1, LOC_Os11g34140.1, LOC_Os06g47000.2, LOC_Os09g20440.1, LOC_Os05g06750.1, LOC_Os07g25690.1, LOC_Os08g44860.5, LOC_Os01g22520.1, LOC_Os03g03660.1, LOC_Os08g44860.1, LOC_Os11g03710.1, LOC_Os03g62370.1, LOC_Os02g12794.3, LOC_Os02g03450.1, LOC_Os07g10770.1, LOC_Os06g44140.1, LOC_Os02g17650.1, LOC_Os01g62420.1, LOC_Os04g14790.1, LOC_Os04g28180.1, LOC_Os06g11812.1, LOC…
GO:0065007	biological regulation	P	2	140	215	3839	0.997413	0.997413	LOC_Os03g03660.1, LOC_Os03g17170.1
