# Supplementary material for: Proteomic profiling reveals differentially expressed proteins associated with amylose accumulation during rice grain filling
Source: BMC Genomics. 2020 Oct 15;21:714. doi: 10.1186/s12864-020-07105-9 (PMC7561244; doi:10.1186/s12864-020-07105-9)
Supplement: Supplementary file 3 — Additional file 3: Table S3. Kyoto Encyclopedia of Genes and Genomes (KEGG) pathway enrichment analysis of differentially expressed proteins. (XLS 46 kb) [file 12864_2020_7105_MOESM3_ESM.xls]

## Sheet: Sheet
Suppl. Table 3. Kyoto Encyclopedia of Genes and Genomes (KEGG) pathway enrichment analysis of differentially expressed proteins
GO_ID	Category	Term	Number	Protein	Label	Number	protein	Label	Category	Number
GO:0000003	biological_process	reproduction	4	LOC_Os07g49270.2;LOC_Os02g14600.1;LOC_Os02g15070.1;LOC_Os01g09000.1	up	9	LOC_Os06g45830.1;LOC_Os03g06360.1;LOC_Os06g36840.1;LOC_Os10g36490.1;LOC_Os10g31900.1;LOC_Os06g36800.1;LOC_Os04g55730.1;LOC_Os08g37380.2;LOC_Os03g42900.1	down	BP	13
GO:0001071	molecular_function	nucleic acid binding transcription factor activity	1	LOC_Os04g35010.1	up	2	LOC_Os11g31330.1;LOC_Os01g71970.1	down	MF	3
GO:0003824	molecular_function	catalytic activity	18	LOC_Os06g04820.1;LOC_Os06g04200.1;LOC_Os02g46290.1;LOC_Os12g38900.1;LOC_Os07g49270.2;LOC_Os07g39020.1;LOC_Os11g34710.1;LOC_Os03g16220.1;LOC_Os04g02900.1;LOC_Os05g12450.1;LOC_Os08g44860.1;LOC_Os05g37450.1;LOC_Os08g44860.5;LOC_Os01g09000.1;LOC_Os07g30170.1;LOC_Os01g22520.1;LOC_Os02g26480.2;LOC_Os02g57630.2	up	59	LOC_Os06g13720.1;LOC_Os05g06750.1;LOC_Os05g05840.1;LOC_Os07g25690.1;LOC_Os03g04220.1;LOC_Os03g48300.1;LOC_Os01g62420.1;LOC_Os08g42740.2;LOC_Os01g72240.1;LOC_Os12g22030.1;LOC_Os01g71240.1;LOC_Os01g46380.1;LOC_Os07g46830.1;LOC_Os02g07350.1;LOC_Os01g04630.1;LOC_Os05g51670.1;LOC_Os06g04910.1;LOC_Os04g34930.1;LOC_Os06g48940.1;LOC_Os08g25070.1;LOC_Os03g59470.1;LOC_Os06g36840.1;LOC_Os04g14790.1;LOC_Os01…	down	MF	77
GO:0005198	molecular_function	structural molecule activity	2	LOC_Os04g28180.1;LOC_Os02g48660.1	up	0	-	down	MF	2
GO:0005215	molecular_function	transporter activity	1	LOC_Os11g03710.1	up	2	LOC_Os01g71240.1;LOC_Os01g16040.1	down	MF	3
GO:0005488	molecular_function	binding	13	LOC_Os06g04200.1;LOC_Os07g49270.2;LOC_Os07g39020.1;LOC_Os04g35010.1;LOC_Os05g19670.1;LOC_Os03g16220.1;LOC_Os12g32240.1;LOC_Os08g44860.1;LOC_Os05g37450.1;LOC_Os08g44860.5;LOC_Os02g47510.1;LOC_Os01g22520.1;LOC_Os02g57630.2	up	42	LOC_Os06g13720.1;LOC_Os11g31330.1;LOC_Os05g06750.1;LOC_Os05g05840.1;LOC_Os07g25690.1;LOC_Os01g73000.2;LOC_Os03g48300.1;LOC_Os01g62420.1;LOC_Os06g36770.1;LOC_Os12g22030.1;LOC_Os01g71240.1;LOC_Os01g46380.1;LOC_Os07g46830.1;LOC_Os02g12794.3;LOC_Os02g03450.1;LOC_Os05g51670.1;LOC_Os06g04910.1;LOC_Os04g34930.1;LOC_Os06g48940.1;LOC_Os06g36840.1;LOC_Os05g19970.1;LOC_Os01g12830.1;LOC_Os10g36490.1;LOC_Os04…	down	MF	55
GO:0005576	cellular_component	extracellular region	3	LOC_Os08g44860.1;LOC_Os08g44860.5;LOC_Os01g22520.1	up	6	LOC_Os05g06750.1;LOC_Os02g51040.1;LOC_Os01g62420.1;LOC_Os01g46380.1;LOC_Os01g71474.1;LOC_Os08g13920.1	down	CC	9
GO:0005623	cellular_component	cell	27	LOC_Os06g04200.1;LOC_Os02g46290.1;LOC_Os12g38900.1;LOC_Os03g62370.1;LOC_Os04g28180.1;LOC_Os07g49270.2;LOC_Os07g39020.1;LOC_Os02g14600.1;LOC_Os04g35010.1;LOC_Os11g34710.1;LOC_Os02g15070.1;LOC_Os05g19670.1;LOC_Os02g48660.1;LOC_Os06g04950.1;LOC_Os03g13450.2;LOC_Os03g16220.1;LOC_Os04g02900.1;LOC_Os08g44860.1;LOC_Os11g03710.1;LOC_Os08g44860.5;LOC_Os01g09000.1;LOC_Os06g44140.1;LOC_Os07g30170.1;LOC_Os02…	up	76	LOC_Os06g45830.1;LOC_Os06g13720.1;LOC_Os05g06750.1;LOC_Os05g05840.1;LOC_Os04g28250.1;LOC_Os07g25690.1;LOC_Os03g04220.1;LOC_Os10g40040.1;LOC_Os02g51040.1;LOC_Os01g62420.1;LOC_Os06g36770.1;LOC_Os02g21650.1;LOC_Os01g72240.1;LOC_Os12g22030.1;LOC_Os01g71240.1;LOC_Os01g46380.1;LOC_Os03g19690.1;LOC_Os01g03040.1;LOC_Os09g11510.1;LOC_Os02g12794.3;LOC_Os04g51780.1;LOC_Os02g03450.1;LOC_Os02g07350.1;LOC_Os04…	down	CC	103
GO:0008152	biological_process	metabolic process	22	LOC_Os06g04820.1;LOC_Os06g04200.1;LOC_Os02g46290.1;LOC_Os12g38900.1;LOC_Os04g28180.1;LOC_Os07g49270.2;LOC_Os07g39020.1;LOC_Os04g35010.1;LOC_Os11g34710.1;LOC_Os02g48660.1;LOC_Os03g16220.1;LOC_Os04g02900.1;LOC_Os05g12450.1;LOC_Os12g32240.1;LOC_Os08g44860.1;LOC_Os05g37450.1;LOC_Os08g44860.5;LOC_Os01g09000.1;LOC_Os07g30170.1;LOC_Os01g22520.1;LOC_Os02g26480.2;LOC_Os02g57630.2	up	71	LOC_Os06g13720.1;LOC_Os11g31330.1;LOC_Os05g06750.1;LOC_Os05g05840.1;LOC_Os04g28250.1;LOC_Os07g25690.1;LOC_Os03g04220.1;LOC_Os03g48300.1;LOC_Os01g62420.1;LOC_Os06g36770.1;LOC_Os08g42740.2;LOC_Os01g72240.1;LOC_Os12g22030.1;LOC_Os01g71240.1;LOC_Os01g46380.1;LOC_Os07g46830.1;LOC_Os02g12794.3;LOC_Os02g07350.1;LOC_Os04g48770.2;LOC_Os01g04630.1;LOC_Os05g51670.1;LOC_Os06g04910.1;LOC_Os04g34930.1;LOC_Os06…	down	BP	93
GO:0009987	biological_process	cellular process	17	LOC_Os06g04820.1;LOC_Os06g04200.1;LOC_Os12g38900.1;LOC_Os04g28180.1;LOC_Os07g49270.2;LOC_Os02g14600.1;LOC_Os04g35010.1;LOC_Os11g34710.1;LOC_Os02g15070.1;LOC_Os02g48660.1;LOC_Os04g02900.1;LOC_Os05g12450.1;LOC_Os12g32240.1;LOC_Os11g03710.1;LOC_Os01g09000.1;LOC_Os07g30170.1;LOC_Os02g57630.2	up	52	LOC_Os06g45830.1;LOC_Os11g31330.1;LOC_Os05g05840.1;LOC_Os03g04220.1;LOC_Os03g48300.1;LOC_Os02g51040.1;LOC_Os01g62420.1;LOC_Os06g36770.1;LOC_Os02g21650.1;LOC_Os08g42740.2;LOC_Os01g72240.1;LOC_Os12g22030.1;LOC_Os01g71240.1;LOC_Os01g46380.1;LOC_Os02g12794.3;LOC_Os02g03450.1;LOC_Os02g07350.1;LOC_Os04g48770.2;LOC_Os05g51670.1;LOC_Os04g34930.1;LOC_Os06g48940.1;LOC_Os03g59470.1;LOC_Os06g36840.1;LOC_Os04…	down	BP	69
GO:0016020	cellular_component	membrane	8	LOC_Os03g62370.1;LOC_Os04g28180.1;LOC_Os02g48660.1;LOC_Os08g44860.1;LOC_Os11g03710.1;LOC_Os08g44860.5;LOC_Os06g44140.1;LOC_Os01g22520.1	up	24	LOC_Os05g06750.1;LOC_Os07g25690.1;LOC_Os01g62420.1;LOC_Os02g21650.1;LOC_Os12g22030.1;LOC_Os01g71240.1;LOC_Os03g19690.1;LOC_Os02g12794.3;LOC_Os04g51780.1;LOC_Os02g03450.1;LOC_Os04g14790.1;LOC_Os11g34140.1;LOC_Os01g16040.1;LOC_Os02g17650.1;LOC_Os04g43200.1;LOC_Os07g10770.1;LOC_Os06g47000.2;LOC_Os03g27230.1;LOC_Os01g67960.1;LOC_Os06g36800.1;LOC_Os03g03660.1;LOC_Os09g20440.1;LOC_Os01g55360.2;LOC_Os06…	down	CC	32
GO:0022414	biological_process	reproductive process	1	LOC_Os01g09000.1	up	3	LOC_Os06g36840.1;LOC_Os08g37380.2;LOC_Os03g42900.1	down	BP	4
GO:0023052	biological_process	signaling	0	-	up	2	LOC_Os03g03660.1;LOC_Os03g17170.1	down	BP	2
GO:0031974	cellular_component	membrane-enclosed lumen	1	LOC_Os04g28180.1	up	4	LOC_Os10g31900.1;LOC_Os08g25460.1;LOC_Os07g44630.1;LOC_Os03g22690.1	down	CC	5
GO:0032501	biological_process	multicellular organismal process	6	LOC_Os07g49270.2;LOC_Os02g14600.1;LOC_Os04g35010.1;LOC_Os02g15070.1;LOC_Os01g09000.1;LOC_Os02g57630.2	up	15	LOC_Os06g45830.1;LOC_Os11g31330.1;LOC_Os03g06360.1;LOC_Os04g34930.1;LOC_Os06g36840.1;LOC_Os05g35290.1;LOC_Os10g36490.1;LOC_Os10g31900.1;LOC_Os01g02120.1;LOC_Os08g15500.1;LOC_Os06g36800.1;LOC_Os04g55730.1;LOC_Os08g37380.2;LOC_Os05g36110.1;LOC_Os03g42900.1	down	BP	21
GO:0032502	biological_process	developmental process	6	LOC_Os07g49270.2;LOC_Os02g14600.1;LOC_Os04g35010.1;LOC_Os02g15070.1;LOC_Os01g09000.1;LOC_Os02g57630.2	up	17	LOC_Os06g45830.1;LOC_Os11g31330.1;LOC_Os02g51040.1;LOC_Os03g06360.1;LOC_Os04g34930.1;LOC_Os06g36840.1;LOC_Os05g35290.1;LOC_Os10g36490.1;LOC_Os01g16714.1;LOC_Os10g31900.1;LOC_Os01g02120.1;LOC_Os08g15500.1;LOC_Os06g36800.1;LOC_Os04g55730.1;LOC_Os08g37380.2;LOC_Os05g36110.1;LOC_Os03g42900.1	down	BP	23
GO:0032991	cellular_component	macromolecular complex	2	LOC_Os04g28180.1;LOC_Os02g48660.1	up	0	-	down	CC	2
GO:0040007	biological_process	growth	0	-	up	2	LOC_Os06g45830.1;LOC_Os02g51040.1	down	BP	2
GO:0043226	cellular_component	organelle	18	LOC_Os06g04200.1;LOC_Os12g38900.1;LOC_Os03g62370.1;LOC_Os04g28180.1;LOC_Os07g49270.2;LOC_Os04g35010.1;LOC_Os11g34710.1;LOC_Os02g48660.1;LOC_Os06g04950.1;LOC_Os04g02900.1;LOC_Os08g44860.1;LOC_Os11g03710.1;LOC_Os08g44860.5;LOC_Os06g44140.1;LOC_Os02g47510.1;LOC_Os01g22520.1;LOC_Os02g26480.2;LOC_Os02g57630.2	up	49	LOC_Os06g13720.1;LOC_Os05g06750.1;LOC_Os10g40040.1;LOC_Os01g62420.1;LOC_Os02g21650.1;LOC_Os01g71240.1;LOC_Os01g46380.1;LOC_Os01g03040.1;LOC_Os09g11510.1;LOC_Os02g03450.1;LOC_Os02g07350.1;LOC_Os01g04630.1;LOC_Os01g09246.1;LOC_Os06g04910.1;LOC_Os04g34930.1;LOC_Os11g01600.1;LOC_Os06g36840.1;LOC_Os04g14790.1;LOC_Os11g34140.1;LOC_Os01g54010.1;LOC_Os05g46490.2;LOC_Os05g32710.1;LOC_Os01g16040.1;LOC_Os02…	down	CC	67
GO:0044422	cellular_component	organelle part	1	LOC_Os04g28180.1	up	4	LOC_Os10g31900.1;LOC_Os08g25460.1;LOC_Os07g44630.1;LOC_Os03g22690.1	down	CC	5
GO:0044464	cellular_component	cell part	24	LOC_Os06g04200.1;LOC_Os12g38900.1;LOC_Os03g62370.1;LOC_Os04g28180.1;LOC_Os07g49270.2;LOC_Os07g39020.1;LOC_Os04g35010.1;LOC_Os11g34710.1;LOC_Os05g19670.1;LOC_Os02g48660.1;LOC_Os06g04950.1;LOC_Os03g13450.2;LOC_Os03g16220.1;LOC_Os04g02900.1;LOC_Os08g44860.1;LOC_Os11g03710.1;LOC_Os08g44860.5;LOC_Os01g09000.1;LOC_Os06g44140.1;LOC_Os07g30170.1;LOC_Os02g47510.1;LOC_Os01g22520.1;LOC_Os02g26480.2;LOC_Os02…	up	70	LOC_Os06g45830.1;LOC_Os06g13720.1;LOC_Os05g06750.1;LOC_Os05g05840.1;LOC_Os07g25690.1;LOC_Os03g04220.1;LOC_Os10g40040.1;LOC_Os01g62420.1;LOC_Os06g36770.1;LOC_Os02g21650.1;LOC_Os01g72240.1;LOC_Os12g22030.1;LOC_Os01g71240.1;LOC_Os01g46380.1;LOC_Os03g19690.1;LOC_Os01g03040.1;LOC_Os09g11510.1;LOC_Os02g12794.3;LOC_Os04g51780.1;LOC_Os02g03450.1;LOC_Os02g07350.1;LOC_Os04g48770.2;LOC_Os01g04630.1;LOC_Os01…	down	CC	94
GO:0044699	biological_process	single-organism process	6	LOC_Os07g49270.2;LOC_Os02g14600.1;LOC_Os04g35010.1;LOC_Os02g15070.1;LOC_Os01g09000.1;LOC_Os02g57630.2	up	26	LOC_Os06g45830.1;LOC_Os11g31330.1;LOC_Os03g04220.1;LOC_Os02g51040.1;LOC_Os03g06360.1;LOC_Os01g71240.1;LOC_Os04g34930.1;LOC_Os06g36840.1;LOC_Os05g35290.1;LOC_Os10g36490.1;LOC_Os04g43360.1;LOC_Os02g17650.1;LOC_Os10g31900.1;LOC_Os04g43200.1;LOC_Os01g02120.1;LOC_Os08g15500.1;LOC_Os06g36800.1;LOC_Os03g03660.1;LOC_Os04g55730.1;LOC_Os01g55360.2;LOC_Os06g06260.1;LOC_Os06g06720.1;LOC_Os03g17170.1;LOC_Os08…	down	BP	32
GO:0050896	biological_process	response to stimulus	6	LOC_Os07g49270.2;LOC_Os02g14600.1;LOC_Os02g15070.1;LOC_Os05g12450.1;LOC_Os07g30170.1;LOC_Os01g22520.1	up	26	LOC_Os06g13720.1;LOC_Os05g06750.1;LOC_Os03g04220.1;LOC_Os02g52150.2;LOC_Os01g62420.1;LOC_Os01g72240.1;LOC_Os01g71240.1;LOC_Os02g03450.1;LOC_Os04g34930.1;LOC_Os11g01600.1;LOC_Os11g34140.1;LOC_Os05g46490.2;LOC_Os05g35290.1;LOC_Os01g16040.1;LOC_Os02g17650.1;LOC_Os06g09240.1;LOC_Os01g71970.1;LOC_Os02g14630.1;LOC_Os04g43200.1;LOC_Os07g10770.1;LOC_Os01g02120.1;LOC_Os06g14324.1;LOC_Os06g36800.1;LOC_Os03…	down	BP	32
GO:0051179	biological_process	localization	1	LOC_Os11g03710.1	up	9	LOC_Os02g21650.1;LOC_Os01g71240.1;LOC_Os02g03450.1;LOC_Os04g14790.1;LOC_Os11g34140.1;LOC_Os01g16040.1;LOC_Os02g17650.1;LOC_Os03g03660.1;LOC_Os03g22690.1	down	BP	10
GO:0051704	biological_process	multi-organism process	0	-	up	1	LOC_Os06g36840.1	down	BP	1
GO:0065007	biological_process	biological regulation	0	-	up	2	LOC_Os03g03660.1;LOC_Os03g17170.1	down	BP	2
GO:0071840	biological_process	cellular component organization or biogenesis	1	LOC_Os11g03710.1	up	5	LOC_Os06g45830.1;LOC_Os02g51040.1;LOC_Os02g03450.1;LOC_Os04g34930.1;LOC_Os10g36490.1	down	BP	6
GO:0098772	molecular_function	molecular function regulator	1	LOC_Os02g46290.1	up	4	LOC_Os04g28250.1;LOC_Os06g36770.1;LOC_Os08g25070.1;LOC_Os02g52450.1	down	MF	5
